# Supplementary material for: 5-[(4-Acetyl­phenyl)­aminomethyl­ene]-2,2-dimethyl-1,3-dioxane-4,6-dione
Source: Acta Crystallogr Sect E Struct Rep Online. 2009 May 14;65(Pt 6):o1297. doi: 10.1107/S1600536809017425 (PMC2969769; doi:10.1107/S1600536809017425)
Supplement: Supplementary file 2 [file e-65-o1297-Isup2.hkl]

# 
# h,k,l, Fc-squared, Fo-squared, sigma(Fo-squared) and status flag 
# 
data_I
_shelx_title ' L-2 in p-1' 
_shelx_refln_list_code          4 
_shelx_F_calc_maximum      118.13 
_exptl_crystal_F_000       304.00 
_reflns_d_resolution_high  0.8246 
 
loop_ 
 _symmetry_equiv_pos_as_xyz 
 'x, y, z' 
 '-x, -y, -z' 
 
_cell_length_a     7.1025 
_cell_length_b     7.3562 
_cell_length_c    13.8556 
_cell_angle_alpha  82.790 
_cell_angle_beta   83.190 
_cell_angle_gamma  86.033 
 
_shelx_F_squared_multiplier     1.000 
 
loop_ 
 _refln_index_h 
 _refln_index_k 
 _refln_index_l 
 _refln_F_squared_calc 
 _refln_F_squared_meas 
 _refln_F_squared_sigma 
 _refln_observed_status 
   1   0   0     3048.70     2475.12      4.69 o 
   2   0   0      992.22      860.58      5.93 o 
   3   0   0      468.75      427.40      5.32 o 
   4   0   0       91.75       86.97      3.07 o 
   5   0   0       96.69       96.04      3.52 o 
   6   0   0        0.52        1.50      2.78 o 
   7   0   0        1.00        1.43      2.97 o 
   8   0   0        0.05        0.00      3.90 o 
  -8   1   0        3.89        4.67      3.73 o 
  -7   1   0        1.41        2.81      3.33 o 
  -6   1   0        0.37        0.00      3.12 o 
  -5   1   0        5.68        5.37      1.39 o 
  -4   1   0      102.55      104.49      3.22 o 
  -3   1   0        9.67        4.09      2.24 o 
  -2   1   0     8311.32     7358.39     17.68 o 
  -1   1   0     3703.05     3887.64      9.90 o 
   1   1   0     1220.65     1411.94      3.42 o 
   2   1   0      305.29      290.02      3.79 o 
   3   1   0       31.08       26.51      1.61 o 
   4   1   0        1.96        0.00      2.14 o 
   5   1   0       33.39       37.96      2.31 o 
   6   1   0        1.82        2.47      2.75 o 
   7   1   0        1.09        5.22      2.98 o 
   8   1   0       22.76       29.06      3.50 o 
  -8   2   0        0.15        0.00      4.24 o 
  -7   2   0       10.70        8.00      4.06 o 
  -6   2   0       43.65       49.73      3.26 o 
  -5   2   0       41.50       42.40      2.80 o 
  -4   2   0        0.63        0.07      2.27 o 
  -3   2   0       14.20       14.95      1.55 o 
  -2   2   0       78.49       83.54      2.51 o 
   1   2   0        0.67        1.71      1.19 o 
   2   2   0      175.59      198.25      3.39 o 
   3   2   0      382.21      376.10      5.33 o 
   4   2   0       11.12       11.51      1.59 o 
   5   2   0        2.10        4.66      2.68 o 
   6   2   0      130.16      122.76      4.59 o 
   7   2   0        1.60        3.76      3.36 o 
   8   2   0        6.51        5.70      2.53 o 
  -7   3   0        5.70       12.55      2.40 o 
  -6   3   0        3.63        1.63      3.66 o 
  -5   3   0       22.03       14.26      3.68 o 
  -4   3   0       29.55       31.00      2.41 o 
  -3   3   0        9.99        8.83      1.60 o 
  -2   3   0      714.39      938.77      8.46 o 
   1   3   0        8.80       11.55      0.95 o 
   2   3   0      119.68      150.73      3.39 o 
   3   3   0      127.23      120.14      3.38 o 
   4   3   0       22.59       20.88      2.00 o 
   5   3   0       25.34       24.45      2.37 o 
   6   3   0       16.17       12.77      2.38 o 
   7   3   0        1.63        0.00      3.84 o 
   8   3   0        1.56        5.18      3.43 o 
  -7   4   0        0.21        0.98      4.01 o 
  -6   4   0        0.01        1.38      3.25 o 
  -5   4   0        5.93        4.10      3.47 o 
  -4   4   0       58.64       60.02      3.25 o 
  -3   4   0      530.42      614.83      8.52 o 
  -2   4   0        4.54        5.01      3.26 o 
   0   4   0       72.39      118.03      2.31 o 
   1   4   0       20.74       19.67      1.21 o 
   2   4   0       28.42       34.62      2.13 o 
   3   4   0        5.20        4.82      2.72 o 
   4   4   0       16.19       15.76      2.07 o 
   5   4   0       61.84       62.40      3.42 o 
   6   4   0       77.89       72.70      4.40 o 
   7   4   0        4.49        5.64      2.50 o 
  -6   5   0        2.05        2.93      4.19 o 
  -5   5   0       20.10       20.42      2.77 o 
  -4   5   0        0.31        4.40      3.25 o 
  -3   5   0       21.30       21.90      2.68 o 
  -2   5   0        0.89        5.29      2.78 o 
  -1   5   0       25.68       41.96      2.61 o 
   1   5   0        0.20        0.17      1.44 o 
   2   5   0        0.27        2.40      2.79 o 
   3   5   0       12.53        6.48      3.73 o 
   4   5   0      318.44      353.62      7.30 o 
   5   5   0      342.08      326.21      7.90 o 
   6   5   0        4.75        0.00      4.53 o 
   7   5   0       12.73        9.87      5.18 o 
  -5   6   0        1.00        1.82      3.67 o 
  -4   6   0       11.47       12.85      2.64 o 
  -3   6   0        5.26        5.40      2.14 o 
  -2   6   0       63.91       70.75      3.88 o 
  -1   6   0        0.68        0.00      4.09 o 
   0   6   0        2.46        6.48      2.25 o 
   1   6   0       29.57       34.18      2.17 o 
   2   6   0      124.48      150.16      5.02 o 
   3   6   0      917.04     1016.52     13.07 o 
   4   6   0        1.60        0.00      4.23 o 
   5   6   0        7.18        1.71      4.37 o 
   6   6   0       24.14       20.93      3.19 o 
  -4   7   0       17.12       14.02      2.89 o 
  -3   7   0        4.52        8.08      2.55 o 
  -2   7   0        0.88        4.65      3.65 o 
  -1   7   0        0.03        0.00      3.73 o 
   0   7   0        0.21        0.00      2.69 o 
   1   7   0      131.94      162.99      5.41 o 
   2   7   0        3.16        3.92      3.92 o 
   3   7   0        0.54        1.53      3.52 o 
   4   7   0        5.88        4.32      3.91 o 
   5   7   0        1.55        2.11      3.61 o 
  -3   8   0       36.79       33.62      4.31 o 
  -2   8   0        1.46        0.00      4.64 o 
  -1   8   0        0.15        1.36      3.90 o 
   0   8   0        7.98       11.39      2.98 o 
   1   8   0        0.93        4.89      3.56 o 
   2   8   0       80.67       77.16      4.42 o 
   3   8   0       69.54       68.29      4.55 o 
   4   8   0        3.62        0.00      4.40 o 
  -3  -8   1        6.20        5.38      4.36 o 
  -2  -8   1        1.71        0.99      4.53 o 
  -1  -8   1       49.54       53.02      4.37 o 
   0  -8   1       19.10       15.08      2.82 o 
   1  -8   1        1.11        0.00      4.66 o 
   2  -8   1        2.17        0.00      5.01 o 
   3  -8   1        0.01        4.06      4.23 o 
  -5  -7   1        0.20        4.57      3.84 o 
  -4  -7   1        7.72        4.47      2.43 o 
  -3  -7   1        7.72        7.84      2.64 o 
  -2  -7   1       32.41       40.27      3.39 o 
  -1  -7   1        0.93        1.46      3.86 o 
   0  -7   1       11.67       21.59      2.81 o 
   1  -7   1      115.57      153.33      6.17 o 
   2  -7   1        3.66        4.03      4.48 o 
   3  -7   1        1.94        3.71      2.36 o 
   4  -7   1        8.91        8.69      4.04 o 
  -6  -6   1        0.65        0.70      4.37 o 
  -5  -6   1        0.28        0.00      4.02 o 
  -4  -6   1      123.55      111.24      5.09 o 
  -3  -6   1        4.51        5.01      4.41 o 
  -2  -6   1       25.98       26.66      3.23 o 
  -1  -6   1     1357.24     1834.60     16.19 o 
   0  -6   1       83.94      112.12      4.40 o 
   1  -6   1       77.74      109.67      4.69 o 
   2  -6   1        0.93        0.79      3.49 o 
   3  -6   1       13.88       18.52      2.54 o 
   4  -6   1       19.91       24.23      3.01 o 
   5  -6   1        0.45        0.00      3.97 o 
  -7  -5   1        5.28        6.92      2.69 o 
  -6  -5   1        7.52        8.90      2.60 o 
  -5  -5   1        8.95        5.01      4.53 o 
  -4  -5   1       67.96       70.09      4.03 o 
  -3  -5   1      422.26      479.59      8.16 o 
  -2  -5   1      129.67      154.12      4.56 o 
  -1  -5   1       99.44      122.25      3.88 o 
   1  -5   1       21.20       36.99      2.61 o 
   2  -5   1       16.40       20.42      2.23 o 
   3  -5   1       23.72       23.57      2.45 o 
   4  -5   1       14.75       12.96      2.40 o 
   5  -5   1        9.12        8.32      2.39 o 
   6  -5   1        6.44        6.34      4.09 o 
  -7  -4   1        1.76        3.12      3.67 o 
  -6  -4   1       33.94       34.66      3.38 o 
  -5  -4   1        5.08        6.36      3.27 o 
  -4  -4   1        9.45       14.34      2.03 o 
  -3  -4   1        0.41        2.63      2.55 o 
  -2  -4   1       65.78       72.09      2.79 o 
  -1  -4   1       14.22       16.96      1.73 o 
   0  -4   1       39.93       54.79      2.49 o 
   1  -4   1        4.46        6.02      1.34 o 
   3  -4   1      104.13      118.54      4.07 o 
   4  -4   1       11.70        8.01      3.36 o 
   5  -4   1      168.67      162.96      5.46 o 
   6  -4   1       11.82       11.94      2.48 o 
   7  -4   1        0.04        0.00      4.20 o 
  -8  -3   1        0.29        1.44      3.60 o 
  -7  -3   1        1.04        5.53      3.39 o 
  -6  -3   1       11.15       11.08      2.40 o 
  -5  -3   1        6.80        7.81      1.82 o 
  -4  -3   1       58.22       55.65      2.98 o 
  -3  -3   1       20.64       26.48      2.02 o 
  -2  -3   1        0.00        0.00      2.30 o 
  -1  -3   1      116.12      160.01      3.45 o 
   0  -3   1       22.68       25.83      1.67 o 
   1  -3   1      104.60      131.59      3.16 o 
   2  -3   1      369.88      483.49      6.51 o 
   3  -3   1       44.61       51.17      2.43 o 
   4  -3   1      122.78      122.97      4.00 o 
   5  -3   1        1.28        4.48      2.70 o 
   6  -3   1        0.02        0.63      3.44 o 
   7  -3   1        0.39        2.24      3.80 o 
  -8  -2   1        0.12        0.00      4.49 o 
  -7  -2   1        0.87        0.00      3.57 o 
  -6  -2   1      110.04       96.22      4.34 o 
  -5  -2   1        0.90        1.78      2.74 o 
  -4  -2   1       81.20       70.52      3.03 o 
  -3  -2   1      278.71      295.53      4.94 o 
  -2  -2   1       14.09       17.01      1.25 o 
   1  -2   1      107.46      131.05      2.83 o 
   2  -2   1       77.54       65.27      2.21 o 
   3  -2   1      145.46      148.32      3.58 o 
   4  -2   1       67.52       61.40      2.78 o 
   5  -2   1       30.53       29.07      2.43 o 
   6  -2   1        6.93        9.76      2.09 o 
   7  -2   1        0.03        0.00      3.63 o 
   8  -2   1        0.13        4.34      3.52 o 
  -8  -1   1        6.20       10.92      2.58 o 
  -7  -1   1       10.58        7.81      2.30 o 
  -6  -1   1        0.05        0.35      3.32 o 
  -5  -1   1       38.84       27.82      2.43 o 
  -4  -1   1       43.70       46.76      2.35 o 
  -3  -1   1       13.05       13.33      1.24 o 
  -2  -1   1      771.57      796.28      6.08 o 
  -1  -1   1      110.21       86.93      1.89 o 
   0  -1   1        8.59        8.64      0.78 o 
   1  -1   1      331.24      357.14      3.30 o 
   2  -1   1      670.40      648.64      5.67 o 
   3  -1   1      932.87      835.38      7.84 o 
   4  -1   1     1245.16     1168.58     10.84 o 
   5  -1   1        0.45        0.00      2.62 o 
   6  -1   1       19.13       16.37      2.35 o 
   7  -1   1        1.92        0.00      3.73 o 
   8  -1   1        6.31        4.48      4.55 o 
  -8   0   1        0.05        3.90      3.29 o 
  -7   0   1        0.18        1.95      3.15 o 
  -6   0   1        1.17        0.00      3.10 o 
  -5   0   1        7.14        3.00      2.86 o 
  -4   0   1       19.53       19.17      1.59 o 
  -3   0   1       17.65       15.58      1.31 o 
  -2   0   1      474.18      414.82      4.29 o 
  -1   0   1      845.21      697.19      3.86 o 
   0   0   1      832.23      696.77      1.79 o 
   1   0   1       17.38       28.04      1.33 o 
   2   0   1    12195.34     9793.10     19.30 o 
   3   0   1      183.25      159.45      3.54 o 
   4   0   1      187.49      176.69      4.19 o 
   5   0   1       41.76       33.62      2.48 o 
   6   0   1       38.64       34.61      2.68 o 
   7   0   1        4.99        4.01      3.25 o 
   8   0   1        0.48        0.00      3.50 o 
  -8   1   1        4.25        8.13      2.46 o 
  -7   1   1        2.54        5.18      2.94 o 
  -6   1   1       38.76       37.40      2.85 o 
  -5   1   1       20.20       18.56      1.96 o 
  -4   1   1       12.69       11.67      1.43 o 
  -3   1   1       87.62       92.27      2.72 o 
  -2   1   1       51.71       38.97      1.64 o 
  -1   1   1     3598.26     3481.15      9.52 o 
   0   1   1     2474.22     3080.30      5.61 o 
   1   1   1       21.25       25.75      0.79 o 
   2   1   1       22.82       22.69      1.28 o 
   3   1   1       74.20       71.74      2.29 o 
   4   1   1        0.29        3.03      1.79 o 
   5   1   1       13.89       12.42      1.83 o 
   6   1   1        0.09        0.00      3.06 o 
   7   1   1        0.01        0.00      3.35 o 
   8   1   1        0.13        0.00      3.60 o 
  -8   2   1        3.05        1.65      4.17 o 
  -7   2   1        0.33        0.00      3.45 o 
  -6   2   1        3.48        6.79      1.91 o 
  -5   2   1        5.27        3.50      2.89 o 
  -4   2   1       85.64       92.98      3.31 o 
  -3   2   1       11.81       11.48      1.40 o 
  -2   2   1       65.93       58.81      2.03 o 
  -1   2   1      345.24      421.69      4.48 o 
   2   2   1      550.66      616.58      5.70 o 
   3   2   1      178.62      164.38      3.66 o 
   4   2   1       55.91       57.80      2.58 o 
   5   2   1       41.69       40.36      2.68 o 
   6   2   1       12.90       16.74      2.24 o 
   7   2   1        0.81        0.00      3.33 o 
   8   2   1       24.02       17.77      3.14 o 
  -7   3   1        0.00        0.00      4.03 o 
  -6   3   1        0.03        0.00      3.23 o 
  -5   3   1        2.85        4.99      2.99 o 
  -4   3   1       10.32       11.64      1.78 o 
  -3   3   1        7.42       10.30      1.43 o 
  -2   3   1      158.45      208.74      4.28 o 
   1   3   1      129.74      159.40      2.32 o 
   2   3   1        1.06        0.89      1.92 o 
   3   3   1       38.72       44.61      2.16 o 
   4   3   1        0.01        0.16      2.32 o 
   5   3   1        4.18        0.00      3.49 o 
   6   3   1       31.39       29.10      2.62 o 
   7   3   1       10.77       11.28      2.46 o 
   8   3   1        2.67        8.61      2.47 o 
  -7   4   1        0.04        4.96      3.17 o 
  -6   4   1        0.00        3.42      2.79 o 
  -5   4   1       26.84       27.28      2.70 o 
  -4   4   1       60.64       66.06      3.45 o 
  -3   4   1      572.44      653.44      9.00 o 
  -2   4   1      174.37      206.63      4.70 o 
   1   4   1        0.47        0.00      1.65 o 
   2   4   1       51.32       50.66      2.32 o 
   3   4   1       38.44       42.20      2.43 o 
   4   4   1        0.00        1.50      2.43 o 
   5   4   1        9.43        4.37      3.56 o 
   6   4   1        2.29        6.11      2.19 o 
   7   4   1        0.46        0.00      3.98 o 
  -6   5   1        3.30        3.61      2.22 o 
  -5   5   1       36.06       28.92      3.06 o 
  -4   5   1       59.51       55.01      3.49 o 
  -3   5   1       34.47       31.40      3.04 o 
  -2   5   1       86.09      116.32      4.16 o 
  -1   5   1        0.71        5.09      2.96 o 
   0   5   1       74.69      103.63      2.57 o 
   1   5   1        0.89        0.24      2.04 o 
   2   5   1       13.58       14.94      1.95 o 
   3   5   1       29.03       34.74      2.52 o 
   4   5   1       27.02       23.51      2.70 o 
   5   5   1       93.43       89.05      4.46 o 
   6   5   1       44.58       37.48      3.56 o 
   7   5   1       16.59       18.00      3.35 o 
  -5   6   1        0.53        4.52      3.50 o 
  -4   6   1        0.01        6.03      3.40 o 
  -3   6   1       14.04       15.79      2.62 o 
  -2   6   1        2.61        6.38      2.16 o 
  -1   6   1        1.47        6.18      3.66 o 
   0   6   1       88.00       99.12      2.85 o 
   1   6   1        0.16        0.02      2.31 o 
   2   6   1       31.37       37.23      3.16 o 
   3   6   1       80.30       83.81      4.04 o 
   4   6   1        0.00        0.00      4.37 o 
   5   6   1       99.10       86.42      4.66 o 
   6   6   1       21.94        5.53      5.48 o 
  -4   7   1        0.21        4.84      2.46 o 
  -3   7   1        5.60        7.96      4.32 o 
  -2   7   1       93.31      107.14      5.17 o 
  -1   7   1       32.29       45.47      3.40 o 
   0   7   1       12.12       14.14      2.16 o 
   1   7   1        4.31        7.29      2.13 o 
   2   7   1        0.57        2.45      3.51 o 
   3   7   1       65.59       66.97      3.93 o 
   4   7   1        2.41        0.00      4.24 o 
   5   7   1        0.00        0.64      4.05 o 
  -3   8   1        0.79        0.00      5.08 o 
  -2   8   1        0.09        0.00      5.38 o 
  -1   8   1       10.77        6.42      4.66 o 
   0   8   1        6.81        7.61      3.22 o 
   1   8   1        1.93        0.91      3.82 o 
   2   8   1        1.67        5.69      3.69 o 
   3   8   1       27.70       27.70      3.45 o 
   4   8   1        0.75        2.22      4.81 o 
  -3  -8   2        1.30        0.18      4.66 o 
  -2  -8   2       18.56       19.27      3.27 o 
  -1  -8   2       25.26       21.06      3.21 o 
   0  -8   2       32.69       35.12      3.36 o 
   1  -8   2        4.30        4.51      4.82 o 
   2  -8   2        0.75        3.24      4.32 o 
  -5  -7   2        8.79        3.78      5.00 o 
  -4  -7   2        0.00        2.95      3.55 o 
  -3  -7   2       13.54       14.11      2.81 o 
  -2  -7   2        1.47        4.83      3.58 o 
  -1  -7   2       13.64       12.67      4.29 o 
   0  -7   2        4.05        4.65      4.00 o 
   1  -7   2      151.36      174.17      6.36 o 
   2  -7   2        1.83        7.12      4.22 o 
   3  -7   2       26.87       18.09      3.42 o 
   4  -7   2        6.09        8.35      2.59 o 
  -6  -6   2        0.64        1.78      3.93 o 
  -5  -6   2        9.30       10.11      2.86 o 
  -4  -6   2       33.84       37.13      3.36 o 
  -3  -6   2      133.52      140.90      5.23 o 
  -2  -6   2        4.22        6.41      2.33 o 
  -1  -6   2      595.80      777.32     11.96 o 
   0  -6   2      144.57      175.34      5.64 o 
   1  -6   2       89.99      125.37      4.97 o 
   2  -6   2        4.56        3.09      4.01 o 
   3  -6   2       20.51       21.78      2.79 o 
   4  -6   2        2.06        3.03      3.68 o 
   5  -6   2        3.68        8.49      2.29 o 
  -7  -5   2        3.30        3.10      4.96 o 
  -6  -5   2        1.14        3.83      3.98 o 
  -5  -5   2       29.41       29.00      3.01 o 
  -4  -5   2        6.36        9.14      2.12 o 
  -3  -5   2      260.16      280.09      6.65 o 
  -2  -5   2      968.23     1246.59     12.80 o 
  -1  -5   2        0.02        0.00      3.08 o 
   0  -5   2        8.56       11.37      2.08 o 
   1  -5   2       10.83        9.42      2.00 o 
   2  -5   2       36.00       43.36      2.83 o 
   3  -5   2        6.01        7.63      1.84 o 
   4  -5   2       15.40       14.23      2.20 o 
   5  -5   2        0.04        3.78      2.95 o 
   6  -5   2        0.00        0.00      4.21 o 
  -7  -4   2        0.78        2.35      3.85 o 
  -6  -4   2        0.38        2.60      3.59 o 
  -5  -4   2        8.35        9.62      2.28 o 
  -4  -4   2      108.10      110.18      4.40 o 
  -3  -4   2      107.58      119.32      3.88 o 
  -2  -4   2       52.98       56.80      2.66 o 
  -1  -4   2       56.69       58.38      2.55 o 
   0  -4   2      168.36      219.57      4.61 o 
   1  -4   2       84.53      117.82      3.56 o 
   2  -4   2      139.99      147.93      4.13 o 
   3  -4   2       22.97       21.18      2.19 o 
   4  -4   2       36.38       41.13      2.78 o 
   5  -4   2        1.33        0.00      3.71 o 
   6  -4   2       12.21       14.48      2.59 o 
   7  -4   2       10.74       12.20      2.75 o 
  -7  -3   2        1.37        0.00      4.37 o 
  -6  -3   2        4.26        5.84      3.37 o 
  -5  -3   2        0.50        0.00      3.24 o 
  -4  -3   2        0.11        3.98      2.66 o 
  -3  -3   2      111.26      138.99      3.97 o 
  -2  -3   2      967.02     1239.77      9.83 o 
  -1  -3   2       71.82       66.13      2.38 o 
   1  -3   2      151.53      179.20      3.82 o 
   2  -3   2       12.35       16.00      1.47 o 
   3  -3   2       61.62       64.71      2.79 o 
   4  -3   2      111.97      117.60      4.01 o 
   5  -3   2       23.58       27.33      2.41 o 
   6  -3   2       21.88       21.97      2.43 o 
   7  -3   2        0.27        0.00      3.96 o 
  -8  -2   2        0.56        3.18      3.57 o 
  -7  -2   2       11.97       11.37      2.69 o 
  -6  -2   2       30.08       35.18      3.20 o 
  -5  -2   2       40.55       35.09      2.81 o 
  -4  -2   2     1345.92     1379.87     12.73 o 
  -3  -2   2      214.03      244.53      4.58 o 
  -2  -2   2      292.68      341.85      4.87 o 
  -1  -2   2      165.30      214.57      3.52 o 
   0  -2   2       67.66       79.00      2.23 o 
   1  -2   2       20.67       19.65      1.31 o 
   2  -2   2       47.01       47.78      1.98 o 
   3  -2   2       26.50       25.49      1.75 o 
   4  -2   2      151.95      145.47      4.34 o 
   5  -2   2       30.66       37.73      2.55 o 
   6  -2   2       44.17       45.03      3.79 o 
   7  -2   2        2.91        4.34      3.52 o 
   8  -2   2        3.05        2.67      4.15 o 
  -8  -1   2        0.86        2.59      3.84 o 
  -7  -1   2        0.29        0.00      3.77 o 
  -6  -1   2      135.65      140.00      5.07 o 
  -5  -1   2      152.83      127.14      4.27 o 
  -4  -1   2       86.83       84.56      3.08 o 
  -3  -1   2        3.99        3.31      1.17 o 
  -2  -1   2      539.33      504.17      5.22 o 
  -1  -1   2      172.10      174.57      2.77 o 
   0  -1   2      643.15      713.94      4.53 o 
   1  -1   2      114.25      132.83      2.44 o 
   2  -1   2     2408.25     2318.23     10.68 o 
   3  -1   2     1163.47     1042.27      8.72 o 
   4  -1   2     2090.50     1981.74     14.44 o 
   6  -1   2       10.11        6.09      3.71 o 
   7  -1   2        1.87        4.73      2.26 o 
   8  -1   2        0.54        0.00      4.31 o 
  -8   0   2        1.90        6.04      3.51 o 
  -7   0   2        0.98        0.00      3.22 o 
  -6   0   2        0.68        4.05      2.63 o 
  -5   0   2       11.34        9.49      1.93 o 
  -4   0   2        3.82        3.06      1.25 o 
  -3   0   2        6.09        5.93      1.13 o 
  -2   0   2      282.76      238.21      3.54 o 
  -1   0   2       95.36       69.01      1.64 o 
   0   0   2     1567.63     1347.71      3.54 o 
   1   0   2       62.79       54.61      1.03 o 
   2   0   2    13954.35    12193.33     90.26 o 
   3   0   2     1387.70     1279.11      9.19 o 
   4   0   2      133.16       98.40      3.35 o 
   5   0   2      117.61      111.81      3.81 o 
   6   0   2        8.97        5.60      1.84 o 
   7   0   2        3.27        8.35      2.00 o 
   8   0   2        0.16        5.43      3.20 o 
  -8   1   2        0.27        1.62      3.35 o 
  -7   1   2       13.20       11.36      1.99 o 
  -6   1   2       13.71       14.88      2.43 o 
  -5   1   2        1.20        0.00      2.57 o 
  -4   1   2       10.14       11.38      1.49 o 
  -3   1   2      610.01      540.94      6.54 o 
  -2   1   2      408.80      377.30      4.53 o 
  -1   1   2      151.04      163.06      2.45 o 
   0   1   2     2734.79     2544.90      5.58 o 
   1   1   2     2944.26     2843.14      5.17 o 
   2   1   2     1494.88     1445.63      7.92 o 
   3   1   2        1.53        0.82      1.78 o 
   4   1   2        0.35        0.27      2.01 o 
   5   1   2       57.94       53.45      2.75 o 
   6   1   2        5.03        5.43      3.01 o 
   7   1   2        6.03        9.25      2.57 o 
   8   1   2        0.12        0.00      3.93 o 
  -8   2   2        1.05        4.81      2.15 o 
  -7   2   2       15.05       11.74      2.51 o 
  -6   2   2        1.08        3.52      2.73 o 
  -5   2   2       31.31       32.01      2.50 o 
  -4   2   2      138.12      143.70      4.07 o 
  -3   2   2       71.44       66.64      2.60 o 
  -2   2   2       33.44       27.29      1.58 o 
  -1   2   2      417.92      472.59      4.92 o 
   0   2   2        2.43        2.81      0.78 o 
   1   2   2      244.55      304.84      2.81 o 
   2   2   2      871.15      962.94      7.24 o 
   3   2   2       13.47       13.98      1.39 o 
   4   2   2       31.58       29.14      1.94 o 
   5   2   2       74.22       61.57      3.00 o 
   6   2   2       20.26       19.31      2.17 o 
   7   2   2        6.69       10.91      2.26 o 
   8   2   2        1.34        0.00      3.92 o 
  -7   3   2       13.40        9.90      4.51 o 
  -6   3   2       14.20        7.33      3.79 o 
  -5   3   2       33.30       31.68      2.66 o 
  -4   3   2        1.34        0.00      2.70 o 
  -3   3   2       48.73       42.67      2.32 o 
  -2   3   2        2.05        3.18      1.97 o 
  -1   3   2      365.35      453.19      5.49 o 
   2   3   2       41.22       61.27      1.66 o 
   3   3   2        6.14        7.01      1.49 o 
   4   3   2        2.26        0.00      2.70 o 
   5   3   2        0.31        0.00      3.01 o 
   6   3   2        0.08        0.00      3.03 o 
   7   3   2        1.52        0.00      3.85 o 
   8   3   2       12.90       19.08      2.96 o 
  -7   4   2        1.04        2.11      3.71 o 
  -6   4   2       20.88       29.63      2.93 o 
  -5   4   2       11.34        6.50      3.98 o 
  -4   4   2       14.90       17.72      1.91 o 
  -3   4   2       75.05       77.19      3.34 o 
  -2   4   2       97.66      109.92      3.54 o 
   2   4   2      177.61      259.09      5.17 o 
   3   4   2        7.67        9.82      1.71 o 
   4   4   2       43.89       44.27      2.73 o 
   5   4   2        1.42        5.55      2.84 o 
   6   4   2        0.03        1.40      2.98 o 
   7   4   2       16.90       23.11      2.89 o 
  -6   5   2        4.92        7.38      4.26 o 
  -5   5   2        0.18        0.00      4.03 o 
  -4   5   2       23.64       24.43      2.69 o 
  -3   5   2      137.33      140.45      4.88 o 
  -2   5   2       15.99       19.11      2.24 o 
  -1   5   2        0.01        0.08      3.16 o 
   0   5   2        3.03        4.03      1.85 o 
   1   5   2        0.56        0.00      2.09 o 
   2   5   2       28.10       26.13      2.15 o 
   3   5   2        0.51        4.54      2.78 o 
   4   5   2        0.02        0.43      3.08 o 
   5   5   2       15.27       15.10      2.26 o 
   6   5   2       35.04       27.47      3.47 o 
   7   5   2       74.09       71.13      5.08 o 
  -5   6   2        0.64        2.43      3.67 o 
  -4   6   2        9.31       10.61      2.41 o 
  -3   6   2        2.55        5.82      3.42 o 
  -2   6   2       40.12       45.99      3.25 o 
  -1   6   2        8.28       11.85      2.21 o 
   0   6   2      117.68      153.87      3.62 o 
   1   6   2       15.73       17.64      1.68 o 
   2   6   2       20.45       21.78      2.64 o 
   3   6   2        3.81        6.68      3.57 o 
   4   6   2        0.16        0.00      3.88 o 
   5   6   2      184.59      156.74      5.93 o 
   6   6   2        0.24        0.00      4.52 o 
  -4   7   2       20.67       12.02      5.03 o 
  -3   7   2       13.21       18.81      3.06 o 
  -2   7   2        3.11        0.00      5.25 o 
  -1   7   2        1.19        1.25      3.84 o 
   0   7   2       91.56      112.31      3.42 o 
   1   7   2        7.55        9.50      2.44 o 
   2   7   2        0.48        3.48      3.79 o 
   3   7   2       22.52       25.62      2.85 o 
   4   7   2        0.24        1.61      3.88 o 
   5   7   2       25.96       24.80      3.06 o 
  -3   8   2        3.53        0.00      5.76 o 
  -2   8   2       29.91       32.79      3.72 o 
  -1   8   2       50.45       52.78      4.48 o 
   0   8   2        8.69        0.86      3.64 o 
   1   8   2        3.47        0.00      4.54 o 
   2   8   2        2.79        2.14      4.23 o 
   3   8   2        4.70        5.62      3.75 o 
   4   8   2       14.32       13.47      2.92 o 
  -3  -8   3        1.35        0.00      5.43 o 
  -2  -8   3        0.01        0.00      4.41 o 
  -1  -8   3        0.30        0.00      4.18 o 
   0  -8   3        0.66        0.00      4.58 o 
   1  -8   3        3.15        2.87      4.83 o 
   2  -8   3        3.03        4.14      4.61 o 
  -4  -7   3        5.16        6.42      4.17 o 
  -3  -7   3       10.09       10.47      2.76 o 
  -2  -7   3        2.25        6.16      3.44 o 
  -1  -7   3       49.51       45.02      3.52 o 
   0  -7   3       68.69       75.44      4.29 o 
   1  -7   3      148.80      160.73      6.17 o 
   2  -7   3       59.93       56.51      4.30 o 
   3  -7   3      186.94      181.80      6.74 o 
   4  -7   3        5.64        6.19      4.40 o 
  -6  -6   3        0.82        0.91      4.27 o 
  -5  -6   3        0.03        0.00      4.04 o 
  -4  -6   3        0.09        3.08      3.73 o 
  -3  -6   3       23.94       20.93      3.20 o 
  -2  -6   3      192.70      225.92      6.27 o 
  -1  -6   3      248.84      262.55      6.75 o 
   0  -6   3        0.80        0.00      3.99 o 
   1  -6   3     1019.28     1205.75     15.41 o 
   2  -6   3      192.38      192.37      6.43 o 
   3  -6   3       14.98       14.52      2.93 o 
   4  -6   3        8.11       12.54      2.52 o 
   5  -6   3        0.20        4.70      3.64 o 
  -6  -5   3        0.97        0.33      4.23 o 
  -5  -5   3        4.22        5.90      3.09 o 
  -4  -5   3        1.18        3.05      3.66 o 
  -3  -5   3       22.97       25.36      2.62 o 
  -2  -5   3       88.68       87.05      4.03 o 
  -1  -5   3      286.74      344.74      7.12 o 
   0  -5   3      265.34      344.86      6.86 o 
   1  -5   3        7.75        3.94      3.19 o 
   2  -5   3        5.90       10.14      1.94 o 
   3  -5   3        3.31        0.00      3.79 o 
   4  -5   3       30.98       23.27      3.09 o 
   5  -5   3        0.27        5.22      3.39 o 
   6  -5   3        0.10        0.00      4.08 o 
  -7  -4   3        2.83        0.17      4.55 o 
  -6  -4   3        3.01        2.98      3.80 o 
  -5  -4   3       11.97       12.98      2.41 o 
  -4  -4   3       25.07       22.16      2.48 o 
  -3  -4   3       79.95       83.05      3.66 o 
  -2  -4   3        6.06        1.44      2.64 o 
  -1  -4   3        3.55        2.37      2.51 o 
   0  -4   3        3.56        0.96      2.61 o 
   1  -4   3        3.51        0.59      2.59 o 
   2  -4   3        0.25        1.52      2.35 o 
   3  -4   3       11.17       10.99      1.76 o 
   4  -4   3       21.06       13.29      2.33 o 
   5  -4   3        1.30        4.35      2.82 o 
   6  -4   3        1.15        0.00      4.42 o 
   7  -4   3        9.67       12.03      2.77 o 
  -7  -3   3        6.93        8.35      3.04 o 
  -6  -3   3        2.42        3.71      3.35 o 
  -5  -3   3        0.31        4.97      2.93 o 
  -4  -3   3       28.52       27.75      2.41 o 
  -3  -3   3       33.89       36.69      2.35 o 
  -2  -3   3       13.60       10.48      1.53 o 
  -1  -3   3      163.72      177.06      3.90 o 
   1  -3   3      167.86      159.46      3.70 o 
   2  -3   3        0.77        0.26      2.16 o 
   3  -3   3        0.97        0.00      2.22 o 
   4  -3   3        0.01        0.00      2.86 o 
   5  -3   3        1.04        0.22      2.88 o 
   6  -3   3       16.27       15.01      2.50 o 
   7  -3   3        8.48        9.70      2.43 o 
  -8  -2   3        1.24        2.72      3.78 o 
  -7  -2   3        1.27        2.77      3.43 o 
  -6  -2   3        1.69        0.13      3.67 o 
  -5  -2   3       44.03       45.38      2.97 o 
  -4  -2   3       10.53       10.58      1.86 o 
  -3  -2   3       54.41       51.60      2.47 o 
  -2  -2   3     1706.92     1833.73     11.36 o 
  -1  -2   3        5.91        7.66      1.14 o 
   0  -2   3     1045.94     1205.64      8.13 o 
   1  -2   3        1.49        2.23      1.67 o 
   2  -2   3       17.92       16.05      1.56 o 
   3  -2   3       17.98       19.47      1.53 o 
   4  -2   3       17.04       19.84      1.83 o 
   5  -2   3        0.69        0.00      3.04 o 
   6  -2   3       37.33       40.63      3.44 o 
   7  -2   3       21.91       23.45      2.92 o 
   8  -2   3       14.25       15.56      2.92 o 
  -8  -1   3        0.01        0.00      3.96 o 
  -7  -1   3        0.05        0.75      3.58 o 
  -6  -1   3        1.23        0.74      3.47 o 
  -5  -1   3       15.50       13.19      2.19 o 
  -4  -1   3       72.64       69.76      3.02 o 
  -3  -1   3       64.03       62.56      2.47 o 
  -2  -1   3        8.65       12.87      1.15 o 
  -1  -1   3       50.22       41.46      1.68 o 
   0  -1   3      186.89      187.09      2.97 o 
   1  -1   3      483.28      486.92      4.62 o 
   2  -1   3      324.06      312.78      4.24 o 
   3  -1   3      275.59      283.42      4.50 o 
   4  -1   3      101.76      100.10      3.59 o 
   5  -1   3       83.08       66.02      3.06 o 
   6  -1   3      352.15      333.70      7.67 o 
   7  -1   3        0.83        3.49      2.93 o 
   8  -1   3        1.55        2.57      3.99 o 
  -8   0   3        0.90        0.00      3.94 o 
  -7   0   3        1.37        0.00      3.41 o 
  -6   0   3       13.94       17.28      2.33 o 
  -5   0   3       40.35       40.48      2.66 o 
  -4   0   3       54.76       54.63      2.50 o 
  -3   0   3      150.48      150.99      3.47 o 
  -2   0   3       11.41        9.83      1.03 o 
  -1   0   3      675.87      575.16      4.68 o 
   0   0   3     1033.42      893.14      2.97 o 
   1   0   3      557.51      479.90      2.95 o 
   2   0   3       92.61       92.23      2.52 o 
   3   0   3       93.67       79.44      2.55 o 
   4   0   3     2732.67     2460.40     15.34 o 
   5   0   3       11.80       12.70      1.86 o 
   6   0   3       13.15       11.35      2.16 o 
   7   0   3        7.83        5.37      1.92 o 
   8   0   3        0.00        0.00      3.62 o 
  -8   1   3        0.85        4.31      1.92 o 
  -7   1   3        0.02        0.00      3.68 o 
  -6   1   3        4.76        2.88      3.27 o 
  -5   1   3       96.52       87.47      3.64 o 
  -4   1   3      110.62      108.72      3.57 o 
  -3   1   3       36.32       33.69      1.99 o 
  -2   1   3        1.86        0.00      1.65 o 
  -1   1   3        0.39        0.00      1.61 o 
   0   1   3      175.01      153.67      1.82 o 
   1   1   3      232.69      231.18      2.23 o 
   2   1   3      203.84      201.24      3.48 o 
   3   1   3        0.08        0.00      1.87 o 
   4   1   3      187.31      187.28      4.30 o 
   5   1   3        0.23        0.00      2.90 o 
   6   1   3        1.91        0.11      3.17 o 
   7   1   3        0.54        0.00      3.25 o 
   8   1   3        0.75        0.00      3.93 o 
  -7   2   3       10.79       12.20      2.43 o 
  -6   2   3       48.30       54.22      3.35 o 
  -5   2   3       53.34       56.81      3.10 o 
  -4   2   3       11.95       12.25      1.69 o 
  -3   2   3        1.07        0.91      2.04 o 
  -2   2   3      380.92      364.44      5.15 o 
  -1   2   3        6.06        5.65      1.08 o 
   0   2   3       71.46       67.45      1.47 o 
   1   2   3       41.98       38.66      1.21 o 
   2   2   3       72.84       78.27      2.34 o 
   3   2   3       27.95       26.52      1.71 o 
   4   2   3      175.08      178.48      4.24 o 
   5   2   3        4.94        4.91      1.58 o 
   6   2   3        0.17        0.00      3.19 o 
   7   2   3        0.05        0.40      3.26 o 
   8   2   3        0.34        0.00      3.96 o 
  -7   3   3        2.73        1.99      3.97 o 
  -6   3   3       15.46       16.20      2.52 o 
  -5   3   3       34.10       29.38      2.47 o 
  -4   3   3       22.17       26.69      2.24 o 
  -3   3   3        4.79        2.86      2.23 o 
  -2   3   3       55.93       54.70      2.31 o 
  -1   3   3        7.05        2.70      2.24 o 
   0   3   3      216.71      280.60      3.33 o 
   2   3   3       40.63       40.70      1.41 o 
   3   3   3       22.42       30.01      1.86 o 
   4   3   3       65.92       82.05      3.18 o 
   5   3   3       17.55       15.36      2.05 o 
   6   3   3        2.78        3.64      2.88 o 
   7   3   3        0.02        1.67      3.18 o 
   8   3   3        0.62        5.10      2.99 o 
  -7   4   3       27.92       35.53      4.03 o 
  -6   4   3        2.89        4.24      3.28 o 
  -5   4   3        1.79        7.73      3.11 o 
  -4   4   3       53.84       55.67      3.42 o 
  -3   4   3        2.69        2.48      2.65 o 
  -2   4   3       14.44       11.26      1.90 o 
  -1   4   3      212.88      258.25      5.07 o 
   2   4   3      207.65      266.95      5.07 o 
   3   4   3        3.40        3.27      2.73 o 
   4   4   3        2.82        4.51      2.89 o 
   5   4   3        4.70        0.00      3.47 o 
   6   4   3        4.74        5.23      3.52 o 
   7   4   3        3.21        0.00      4.49 o 
  -6   5   3       16.70       23.30      2.99 o 
  -5   5   3        1.20        6.11      3.61 o 
  -4   5   3        0.14        0.00      3.75 o 
  -3   5   3        3.96        7.40      2.25 o 
  -2   5   3        6.48        9.43      1.95 o 
  -1   5   3       10.87       12.72      2.17 o 
   0   5   3       40.07       51.38      2.04 o 
   1   5   3        0.04        0.00      2.02 o 
   2   5   3        5.00        4.26      2.82 o 
   3   5   3        0.39        0.00      3.06 o 
   4   5   3        7.81       10.56      2.01 o 
   5   5   3        4.78        3.94      3.31 o 
   6   5   3        0.10        0.00      3.50 o 
   7   5   3        4.48        5.97      4.53 o 
  -5   6   3        7.10        7.79      2.69 o 
  -4   6   3        0.05        0.00      3.88 o 
  -3   6   3        8.72        7.99      4.10 o 
  -2   6   3        0.77        1.46      3.33 o 
  -1   6   3        0.33        4.51      3.11 o 
   0   6   3       30.06       26.53      1.87 o 
   1   6   3        0.72        3.19      2.17 o 
   2   6   3      146.20      140.85      4.72 o 
   3   6   3       12.27       11.90      2.29 o 
   4   6   3        6.46        8.27      2.36 o 
   5   6   3        0.09        3.77      3.74 o 
   6   6   3        0.25        7.52      3.39 o 
  -4   7   3        3.20        0.00      5.41 o 
  -3   7   3        8.97        9.80      2.69 o 
  -2   7   3       19.01       14.95      4.78 o 
  -1   7   3       83.86       90.81      4.60 o 
   0   7   3       15.65       10.28      3.15 o 
   1   7   3        2.25        0.00      4.19 o 
   2   7   3        1.13        2.33      3.85 o 
   3   7   3        0.47        0.00      4.24 o 
   4   7   3        0.18        3.08      3.37 o 
   5   7   3       16.67       12.78      2.84 o 
  -3   8   3       23.09       19.70      3.20 o 
  -2   8   3        2.45        0.32      4.73 o 
  -1   8   3        5.59        8.26      4.18 o 
   0   8   3       19.47       14.51      2.64 o 
   1   8   3       63.60       49.43      3.85 o 
   2   8   3        1.08        6.44      3.30 o 
   3   8   3        0.23        0.48      4.23 o 
   4   8   3        0.22        0.00      4.10 o 
  -2  -8   4        0.60        1.60      4.39 o 
  -1  -8   4       20.46       15.31      5.07 o 
   0  -8   4        0.16        0.34      4.32 o 
   1  -8   4        0.07        0.00      4.53 o 
   2  -8   4        0.69        0.00      4.73 o 
  -4  -7   4        3.20        0.00      4.57 o 
  -3  -7   4       11.57       14.85      2.89 o 
  -2  -7   4        1.37        1.22      3.75 o 
  -1  -7   4       16.03       19.52      2.80 o 
   0  -7   4        5.88        5.91      2.43 o 
   1  -7   4        0.71        0.00      4.52 o 
   2  -7   4        4.58        6.22      3.75 o 
   3  -7   4        0.88        5.11      2.45 o 
   4  -7   4        0.18        0.00      5.08 o 
  -5  -6   4        0.12        0.00      4.65 o 
  -4  -6   4        0.94        2.59      3.69 o 
  -3  -6   4        0.02        0.00      3.89 o 
  -2  -6   4        1.34        0.00      4.18 o 
  -1  -6   4        4.04        6.61      2.20 o 
   0  -6   4       25.72       30.17      2.89 o 
   1  -6   4       25.73       25.70      3.00 o 
   2  -6   4       92.22       88.67      4.71 o 
   3  -6   4      235.62      227.90      7.25 o 
   4  -6   4       12.00       12.26      2.47 o 
   5  -6   4        3.46        2.56      3.88 o 
  -6  -5   4        8.07        6.66      2.51 o 
  -5  -5   4        1.58        4.34      3.75 o 
  -4  -5   4        1.60        5.43      3.43 o 
  -3  -5   4        8.00        6.72      2.09 o 
  -2  -5   4       10.30        5.93      2.28 o 
  -1  -5   4        1.19        4.92      2.89 o 
   0  -5   4      457.03      519.96      8.83 o 
   1  -5   4        7.63        6.05      2.12 o 
   2  -5   4        0.33        0.00      3.25 o 
   3  -5   4        5.66        7.47      3.41 o 
   4  -5   4        0.21        1.00      3.14 o 
   5  -5   4        2.22        6.26      2.07 o 
   6  -5   4        0.02        1.51      2.07 o 
  -7  -4   4        1.51        0.00      5.11 o 
  -6  -4   4        1.29        4.03      3.68 o 
  -5  -4   4        3.88        3.08      3.72 o 
  -4  -4   4       13.58       12.70      2.37 o 
  -3  -4   4       18.50       18.58      2.21 o 
  -2  -4   4       30.07       31.57      2.40 o 
  -1  -4   4       63.42       64.08      2.99 o 
   0  -4   4       37.21       38.91      2.52 o 
   1  -4   4        8.44       13.70      1.89 o 
   2  -4   4        0.55        0.76      2.46 o 
   3  -4   4       60.06       64.52      3.30 o 
   4  -4   4       21.49       18.26      2.34 o 
   5  -4   4        2.05        5.58      3.00 o 
   6  -4   4        0.79        0.00      3.95 o 
   7  -4   4        0.84        0.00      4.61 o 
  -7  -3   4        0.05        3.18      3.73 o 
  -6  -3   4        1.84        1.29      3.69 o 
  -5  -3   4        0.48        0.24      3.12 o 
  -4  -3   4       84.93       90.03      3.86 o 
  -3  -3   4       79.68       79.73      3.24 o 
  -2  -3   4      116.55      117.18      3.62 o 
  -1  -3   4      283.94      326.22      5.31 o 
   0  -3   4     1454.24     1805.33     12.52 o 
   1  -3   4      132.62      125.42      3.61 o 
   2  -3   4       15.56       13.74      1.82 o 
   3  -3   4        0.46        0.00      2.66 o 
   4  -3   4       63.90       60.94      3.10 o 
   5  -3   4        2.73        4.12      1.81 o 
   6  -3   4        0.07        1.83      2.98 o 
   7  -3   4        3.56        0.00      4.38 o 
  -7  -2   4        5.50        6.37      3.74 o 
  -6  -2   4        6.28       11.41      3.35 o 
  -5  -2   4        4.35        6.91      1.88 o 
  -4  -2   4       92.75       90.94      3.52 o 
  -3  -2   4      126.34      123.02      3.69 o 
  -2  -2   4     2482.66     2761.46     14.86 o 
  -1  -2   4     1379.64     1489.81     10.06 o 
   0  -2   4      233.58      236.97      3.99 o 
   1  -2   4      235.26      245.49      4.17 o 
   2  -2   4      149.86      133.55      3.57 o 
   3  -2   4       25.01       26.90      1.96 o 
   4  -2   4       76.08       69.63      3.07 o 
   5  -2   4       23.80       21.46      2.27 o 
   6  -2   4       58.93       51.00      3.44 o 
   7  -2   4        4.64        3.16      3.83 o 
   8  -2   4        2.45        4.25      4.36 o 
  -8  -1   4        4.00        0.18      4.99 o 
  -7  -1   4        3.18        0.93      3.71 o 
  -6  -1   4        6.00        9.41      2.06 o 
  -5  -1   4        0.05        0.00      3.12 o 
  -4  -1   4       63.04       62.46      3.14 o 
  -3  -1   4      183.59      192.61      4.17 o 
  -2  -1   4       10.43       11.92      1.30 o 
  -1  -1   4      290.84      256.92      3.86 o 
   0  -1   4      184.59      162.15      3.12 o 
   1  -1   4       45.17       42.98      1.76 o 
   2  -1   4       69.32       70.26      2.43 o 
   3  -1   4        0.17        1.31      1.69 o 
   4  -1   4        1.08        0.00      2.35 o 
   5  -1   4       11.33       11.26      1.92 o 
   6  -1   4      117.23      116.95      4.86 o 
   7  -1   4        0.02        1.50      3.45 o 
   8  -1   4       37.10       42.43      4.03 o 
  -8   0   4        1.54        0.17      4.21 o 
  -7   0   4        1.44        2.26      3.42 o 
  -6   0   4        8.09        8.63      2.35 o 
  -5   0   4        0.08        0.00      2.56 o 
  -4   0   4       10.33        8.65      1.74 o 
  -3   0   4       28.39       26.45      1.71 o 
  -2   0   4       25.75       26.95      1.41 o 
   0   0   4      787.98      680.30      3.80 o 
   1   0   4     1310.53     1149.16      5.05 o 
   2   0   4       58.55       46.91      1.87 o 
   3   0   4      274.63      257.70      4.64 o 
   4   0   4       93.79       73.87      2.89 o 
   5   0   4       52.56       50.25      2.90 o 
   6   0   4      305.56      258.23      6.89 o 
   7   0   4        1.66        1.72      3.02 o 
   8   0   4        0.01        0.00      4.76 o 
  -7   1   4        1.62        7.66      1.91 o 
  -6   1   4        1.02        4.54      2.56 o 
  -5   1   4       17.69       18.15      2.22 o 
  -4   1   4       83.47       82.59      3.11 o 
  -3   1   4      213.83      203.98      4.31 o 
  -2   1   4      177.78      182.38      3.56 o 
  -1   1   4      895.64      793.37      4.41 o 
   0   1   4      795.51      659.49      3.82 o 
   1   1   4      930.14      909.61      4.54 o 
   2   1   4       31.58       26.23      1.49 o 
   3   1   4      172.27      174.01      3.81 o 
   4   1   4      294.25      301.83      5.96 o 
   5   1   4       70.33       71.66      3.09 o 
   6   1   4        3.67        3.17      3.33 o 
   7   1   4        0.80        3.81      2.79 o 
   8   1   4        2.68        0.00      4.39 o 
  -7   2   4        1.45        0.00      3.84 o 
  -6   2   4        1.38        5.49      2.94 o 
  -5   2   4       45.64       41.49      2.88 o 
  -4   2   4       26.75       29.94      2.16 o 
  -3   2   4       14.98       14.65      1.54 o 
  -2   2   4       22.31       18.36      1.44 o 
  -1   2   4       25.06       21.24      1.48 o 
   0   2   4      783.74      816.31      4.79 o 
   1   2   4      250.50      245.55      2.81 o 
   2   2   4       86.35       78.50      2.52 o 
   3   2   4      240.72      219.08      4.24 o 
   4   2   4      225.73      229.62      5.16 o 
   5   2   4       23.22       23.35      2.26 o 
   6   2   4       10.47        7.25      1.88 o 
   7   2   4        0.06        0.94      3.05 o 
   8   2   4        0.73        0.32      3.51 o 
  -7   3   4        5.84        1.57      4.49 o 
  -6   3   4        1.71        3.33      3.17 o 
  -5   3   4        4.67        5.06      2.92 o 
  -4   3   4        9.30        8.73      1.80 o 
  -3   3   4        4.09        2.22      2.60 o 
  -2   3   4        0.56        0.00      2.18 o 
  -1   3   4       95.28       86.69      2.78 o 
   0   3   4        7.94        6.02      0.86 o 
   1   3   4       55.57       54.85      1.62 o 
   2   3   4      733.55      807.63      5.87 o 
   3   3   4     1052.35     1177.43     10.69 o 
   4   3   4        6.94        8.35      1.69 o 
   5   3   4        1.33        1.36      1.63 o 
   6   3   4        1.97        0.00      3.44 o 
   7   3   4        3.05        4.34      2.37 o 
   8   3   4        0.12        0.00      3.68 o 
  -7   4   4        6.50        7.39      2.46 o 
  -6   4   4        5.53        4.05      4.04 o 
  -5   4   4       35.61       33.30      3.78 o 
  -4   4   4       31.28       31.05      3.44 o 
  -3   4   4        5.88        9.38      1.76 o 
  -2   4   4        5.77        0.32      3.14 o 
  -1   4   4      121.93      122.93      3.62 o 
   0   4   4       84.73       93.73      2.28 o 
   1   4   4      535.00      713.96      5.93 o 
   2   4   4       27.22       38.63      2.26 o 
   3   4   4       53.85       63.51      2.87 o 
   4   4   4       37.94       34.21      2.80 o 
   5   4   4        2.86        1.22      3.45 o 
   6   4   4        0.65        5.41      3.02 o 
   7   4   4        1.45        0.15      3.93 o 
  -6   5   4        0.83        0.00      5.24 o 
  -5   5   4        8.18        3.89      4.37 o 
  -4   5   4       38.70       37.15      3.40 o 
  -3   5   4        2.86        2.68      3.37 o 
  -2   5   4        4.33        2.98      3.07 o 
  -1   5   4       11.16       14.04      2.34 o 
   0   5   4        4.17        1.74      2.08 o 
   1   5   4       48.86       50.42      2.00 o 
   2   5   4       45.44       43.37      2.57 o 
   3   5   4       45.38       45.10      3.08 o 
   4   5   4        0.00        0.00      3.39 o 
   5   5   4        0.41        0.00      3.49 o 
   6   5   4        1.70        0.28      3.72 o 
   7   5   4        0.38        0.00      4.16 o 
  -5   6   4       11.22       14.24      2.80 o 
  -4   6   4        0.51        2.09      3.71 o 
  -3   6   4       14.51       12.31      2.50 o 
  -2   6   4       17.63       21.07      2.59 o 
  -1   6   4        1.99        0.00      3.83 o 
   0   6   4        9.25        9.85      1.92 o 
   1   6   4       18.46       13.39      1.52 o 
   2   6   4       10.02        6.90      3.60 o 
   3   6   4        2.01        5.04      3.36 o 
   4   6   4       53.89       50.31      3.60 o 
   5   6   4        0.74        0.00      4.71 o 
   6   6   4        3.31        0.00      3.95 o 
  -4   7   4        1.91        1.60      4.42 o 
  -3   7   4       15.90        9.08      5.20 o 
  -2   7   4        3.73        1.63      4.03 o 
  -1   7   4       99.05       95.02      4.97 o 
   0   7   4       71.94       67.50      2.89 o 
   1   7   4        0.78        3.99      3.93 o 
   2   7   4      174.06      158.28      5.69 o 
   3   7   4       31.99       26.56      3.26 o 
   4   7   4        1.23        2.95      3.85 o 
   5   7   4        2.70        5.45      3.63 o 
  -2   8   4       27.64       21.20      6.73 o 
  -1   8   4        1.34        4.41      4.48 o 
   0   8   4       23.23       17.46      2.30 o 
   1   8   4        8.31        0.00      4.95 o 
   2   8   4        0.18        0.77      4.07 o 
   3   8   4       13.22        9.50      3.01 o 
   4   8   4        1.58        0.68      4.49 o 
  -1  -8   5        0.66        0.00      4.76 o 
   0  -8   5        2.61        4.34      4.34 o 
   1  -8   5        4.00        8.10      2.60 o 
  -4  -7   5        2.94        0.36      5.27 o 
  -3  -7   5        0.33        0.00      4.17 o 
  -2  -7   5        7.23        4.91      4.16 o 
  -1  -7   5       10.76        8.37      2.50 o 
   0  -7   5        0.59        0.00      4.22 o 
   1  -7   5       37.06       36.14      3.51 o 
   2  -7   5       19.58       18.78      3.24 o 
   3  -7   5       35.41       25.50      3.79 o 
  -5  -6   5        0.29        2.81      3.79 o 
  -4  -6   5        1.38        4.44      3.68 o 
  -3  -6   5        2.27        0.58      3.91 o 
  -2  -6   5       24.81       20.53      2.72 o 
  -1  -6   5        6.97        6.64      3.34 o 
   0  -6   5        5.22        7.08      3.78 o 
   1  -6   5       62.06       67.29      3.91 o 
   2  -6   5        7.55        6.65      2.81 o 
   3  -6   5       72.51       62.21      4.28 o 
   4  -6   5       41.90       42.67      4.02 o 
   5  -6   5       21.50       15.68      3.22 o 
  -6  -5   5        7.98        9.26      2.86 o 
  -5  -5   5       19.92       18.69      2.94 o 
  -4  -5   5       26.00       22.15      2.80 o 
  -3  -5   5        4.94        0.00      3.75 o 
  -2  -5   5       12.70       10.18      2.32 o 
  -1  -5   5        0.00        1.49      3.11 o 
   0  -5   5      123.80      106.44      4.39 o 
   1  -5   5        0.00        0.00      3.09 o 
   2  -5   5      159.94      159.22      5.66 o 
   3  -5   5       20.48       24.23      2.86 o 
   4  -5   5        1.60        0.00      3.91 o 
   5  -5   5        0.31        2.03      3.41 o 
   6  -5   5        0.96        0.00      4.29 o 
  -6  -4   5       24.70       26.89      3.31 o 
  -5  -4   5        5.78        5.05      3.45 o 
  -4  -4   5        4.14        4.17      3.50 o 
  -3  -4   5        7.18        8.52      2.03 o 
  -2  -4   5        1.66        2.12      2.68 o 
  -1  -4   5        1.19        1.67      2.49 o 
   0  -4   5       23.03       23.13      2.28 o 
   1  -4   5       11.90       12.68      1.92 o 
   2  -4   5       61.08       64.75      3.17 o 
   3  -4   5        0.57        0.00      3.47 o 
   4  -4   5        0.68        2.91      2.87 o 
   5  -4   5       11.11        7.69      3.71 o 
   6  -4   5        0.02        0.00      3.80 o 
   7  -4   5        0.47        0.00      4.49 o 
  -7  -3   5        8.89       11.82      2.59 o 
  -6  -3   5        2.26        2.09      3.51 o 
  -5  -3   5        0.28        1.15      3.23 o 
  -4  -3   5        5.01        8.47      1.89 o 
  -3  -3   5        5.13        5.82      1.62 o 
  -2  -3   5      187.68      176.81      4.49 o 
  -1  -3   5       39.42       36.60      2.35 o 
   0  -3   5       89.10       86.17      3.18 o 
   1  -3   5      115.29      124.28      3.84 o 
   2  -3   5      785.14      818.31     10.02 o 
   3  -3   5        2.60        3.55      2.64 o 
   4  -3   5        0.27        0.00      2.57 o 
   5  -3   5        0.22        0.00      2.94 o 
   6  -3   5        1.18        1.34      3.14 o 
   7  -3   5        0.13        4.57      3.23 o 
  -7  -2   5        7.33        5.97      4.65 o 
  -6  -2   5        8.51        7.53      2.37 o 
  -5  -2   5        6.55        5.26      2.06 o 
  -4  -2   5        8.26        7.35      2.00 o 
  -3  -2   5      111.23      102.41      3.59 o 
  -2  -2   5      252.33      264.68      4.98 o 
  -1  -2   5        6.82        9.37      1.44 o 
   0  -2   5     1195.73     1311.55      9.94 o 
   1  -2   5        8.74        7.11      1.34 o 
   2  -2   5        0.01        0.00      1.99 o 
   3  -2   5      103.99      101.11      3.64 o 
   4  -2   5        1.28        4.17      2.26 o 
   5  -2   5        1.29        0.00      3.02 o 
   6  -2   5       16.82       14.06      2.23 o 
   7  -2   5        4.42        0.00      4.12 o 
   8  -2   5       10.50        8.66      4.71 o 
  -7  -1   5        0.14        0.00      4.41 o 
  -6  -1   5        9.61        9.58      2.21 o 
  -5  -1   5        0.87        0.00      3.23 o 
  -4  -1   5        9.74        8.15      1.66 o 
  -3  -1   5       70.68       63.94      2.74 o 
  -2  -1   5        1.25        0.87      1.99 o 
  -1  -1   5       38.57       32.70      1.62 o 
   0  -1   5      160.15      155.39      3.13 o 
   1  -1   5       28.96       22.95      1.36 o 
   2  -1   5      153.80      150.10      3.40 o 
   3  -1   5       21.25       22.95      1.80 o 
   4  -1   5       18.39       18.33      1.79 o 
   5  -1   5       11.91       10.93      1.93 o 
   6  -1   5       15.33       14.32      2.37 o 
   7  -1   5        3.95        0.84      3.60 o 
   8  -1   5       40.11       44.90      3.96 o 
  -7   0   5        4.30        3.23      3.83 o 
  -6   0   5        2.13        0.00      3.35 o 
  -5   0   5        0.27        0.00      2.94 o 
  -4   0   5        1.65        0.97      1.44 o 
  -3   0   5      192.15      182.31      4.14 o 
  -2   0   5       51.68       42.02      1.84 o 
  -1   0   5      273.60      265.19      4.01 o 
   0   0   5      631.85      587.44      3.97 o 
   1   0   5       79.27       70.18      1.54 o 
   2   0   5       12.57       11.46      1.17 o 
   3   0   5        6.15        3.28      2.08 o 
   4   0   5        8.71       10.27      1.60 o 
   5   0   5      101.16      109.96      3.95 o 
   6   0   5       75.03       57.06      3.55 o 
   7   0   5        6.01        4.05      3.91 o 
   8   0   5       32.20       31.11      3.59 o 
  -7   1   5        3.38        6.24      3.39 o 
  -6   1   5        0.30        0.00      2.94 o 
  -5   1   5       12.91       13.09      2.14 o 
  -4   1   5       53.40       50.43      3.00 o 
  -3   1   5       13.58       12.90      1.64 o 
  -2   1   5     1546.86     1510.89     10.58 o 
  -1   1   5      542.39      528.34      3.79 o 
   0   1   5        5.20        5.72      0.71 o 
   1   1   5      485.95      475.97      3.75 o 
   2   1   5       96.23       77.25      2.34 o 
   3   1   5       98.09      104.49      3.08 o 
   4   1   5       11.50       11.78      1.84 o 
   5   1   5       25.06       26.30      2.11 o 
   6   1   5       76.77       71.83      3.76 o 
   7   1   5        6.27        3.22      4.27 o 
   8   1   5        0.84        1.59      3.84 o 
  -7   2   5        1.19        0.00      3.76 o 
  -6   2   5        0.47        0.00      3.37 o 
  -5   2   5       16.94       18.22      2.31 o 
  -4   2   5       94.89       89.26      3.59 o 
  -3   2   5      608.15      594.76      8.17 o 
  -2   2   5      188.90      174.31      3.79 o 
  -1   2   5      135.69      138.07      3.17 o 
   0   2   5        0.26        0.00      1.18 o 
   1   2   5        6.20        6.48      0.78 o 
   2   2   5      101.02      101.33      2.90 o 
   3   2   5       49.23       45.20      2.32 o 
   4   2   5       22.15       22.01      2.04 o 
   5   2   5        1.43        1.25      2.96 o 
   6   2   5        8.76        2.19      3.38 o 
   7   2   5        1.47        3.55      3.08 o 
   8   2   5        1.60        4.85      3.86 o 
  -7   3   5        0.20        0.00      3.64 o 
  -6   3   5        0.03        0.00      3.63 o 
  -5   3   5       27.53       32.75      3.09 o 
  -4   3   5       21.98       25.30      2.45 o 
  -3   3   5       44.69       44.10      2.54 o 
  -2   3   5        0.04        1.29      1.91 o 
  -1   3   5       31.63       31.68      1.86 o 
   0   3   5       11.65       11.19      1.01 o 
   1   3   5       42.82       35.92      1.42 o 
   2   3   5       32.96       31.18      1.90 o 
   3   3   5       34.92       37.25      2.40 o 
   4   3   5        4.52        5.79      1.61 o 
   5   3   5       49.50       49.68      3.11 o 
   6   3   5       25.48       28.76      2.80 o 
   7   3   5        0.12        2.57      3.08 o 
   8   3   5        0.61        0.85      2.09 o 
  -6   4   5        1.64        4.63      3.75 o 
  -5   4   5       81.47       89.76      4.35 o 
  -4   4   5        6.03        7.32      3.11 o 
  -3   4   5       77.10       83.29      3.64 o 
  -2   4   5      179.35      175.73      4.51 o 
  -1   4   5      141.75      120.13      3.83 o 
   0   4   5      156.86      172.86      3.13 o 
   1   4   5       87.39       84.20      2.30 o 
   2   4   5        3.63        4.25      2.54 o 
   3   4   5      134.98      174.16      4.54 o 
   4   4   5        4.58        6.94      1.61 o 
   5   4   5        1.49        0.68      3.30 o 
   6   4   5        3.58        1.31      3.46 o 
   7   4   5        0.15        5.16      2.77 o 
  -6   5   5       18.72        8.35      5.43 o 
  -5   5   5       74.05       80.76      4.77 o 
  -4   5   5       29.00       25.37      3.13 o 
  -3   5   5       30.81       22.56      2.69 o 
  -2   5   5        2.78        7.97      1.89 o 
  -1   5   5       12.55       11.98      3.44 o 
   0   5   5       19.10       24.22      1.70 o 
   1   5   5       72.56       75.35      2.41 o 
   2   5   5        0.01        1.32      3.02 o 
   3   5   5        0.00        4.18      2.76 o 
   4   5   5        0.05        0.00      3.25 o 
   5   5   5        0.97        0.25      3.25 o 
   6   5   5        0.49        0.86      3.53 o 
   7   5   5        0.02        0.00      4.09 o 
  -5   6   5        0.94        6.96      2.55 o 
  -4   6   5       11.56        9.03      4.52 o 
  -3   6   5       11.03       11.85      2.43 o 
  -2   6   5        1.02        0.00      3.68 o 
  -1   6   5        0.67        0.00      4.11 o 
   0   6   5       34.68       31.35      2.03 o 
   1   6   5       34.43       29.49      2.09 o 
   2   6   5       13.29       14.84      2.47 o 
   3   6   5      115.82      107.34      4.88 o 
   4   6   5        0.96        0.91      3.64 o 
   5   6   5        0.97        0.00      3.81 o 
   6   6   5        6.26        0.00      4.57 o 
  -4   7   5        7.42        7.04      4.78 o 
  -3   7   5        2.03        2.40      4.30 o 
  -2   7   5        6.17        5.83      4.12 o 
  -1   7   5       14.45       11.11      2.60 o 
   0   7   5        0.06        1.38      2.82 o 
   1   7   5      210.59      176.78      6.09 o 
   2   7   5       55.77       44.51      3.68 o 
   3   7   5        8.86        6.87      2.68 o 
   4   7   5       54.71       44.77      3.93 o 
   5   7   5        5.84       10.59      2.17 o 
  -2   8   5        6.86        9.00      2.87 o 
  -1   8   5       21.99       21.57      3.15 o 
   0   8   5       26.81       23.99      2.39 o 
   1   8   5        0.04        3.73      3.78 o 
   2   8   5        0.94        8.17      2.17 o 
   3   8   5        3.49        0.00      4.61 o 
   4   8   5        0.18        0.00      4.19 o 
  -3  -7   6        0.00        0.00      4.71 o 
  -2  -7   6        1.39        0.00      3.84 o 
  -1  -7   6        1.17        0.00      4.95 o 
   0  -7   6        0.27        6.02      3.52 o 
   1  -7   6        5.29        7.29      2.34 o 
   2  -7   6        3.15        0.31      4.60 o 
   3  -7   6        0.85        0.00      4.39 o 
  -5  -6   6        2.16        0.00      4.46 o 
  -4  -6   6        6.69        8.15      4.33 o 
  -3  -6   6        8.00        8.31      2.45 o 
  -2  -6   6       13.63        8.95      4.27 o 
  -1  -6   6        0.05        0.00      3.53 o 
   0  -6   6        0.01        0.00      3.95 o 
   1  -6   6        1.51        2.94      3.69 o 
   2  -6   6       25.45       22.02      3.01 o 
   3  -6   6        6.59        7.76      2.44 o 
   4  -6   6       29.77       25.39      3.35 o 
   5  -6   6       30.48       25.78      3.99 o 
  -5  -5   6        2.35        0.16      4.02 o 
  -4  -5   6       15.19       12.85      2.59 o 
  -3  -5   6       24.05       18.64      2.83 o 
  -2  -5   6        2.56        3.15      1.91 o 
  -1  -5   6        0.03        4.09      2.93 o 
   0  -5   6        2.97        3.28      1.80 o 
   1  -5   6        3.25        3.12      3.18 o 
   2  -5   6       44.60       44.38      3.19 o 
   3  -5   6       15.67       18.40      2.52 o 
   4  -5   6       60.84       61.45      4.11 o 
   5  -5   6        5.11        0.00      4.87 o 
   6  -5   6        0.13        1.02      4.28 o 
  -6  -4   6       10.97       11.92      2.70 o 
  -5  -4   6        4.42        3.84      4.20 o 
  -4  -4   6       30.28       31.38      2.63 o 
  -3  -4   6        3.81        5.54      2.80 o 
  -2  -4   6       41.87       47.46      2.77 o 
  -1  -4   6        7.55        5.27      1.72 o 
   0  -4   6       42.42       45.77      2.88 o 
   1  -4   6       22.17       17.29      2.39 o 
   2  -4   6       49.54       47.05      3.03 o 
   3  -4   6       46.77       40.75      3.19 o 
   4  -4   6       20.53       20.45      2.44 o 
   5  -4   6        0.03        0.00      3.75 o 
   6  -4   6        4.19        0.00      4.34 o 
  -7  -3   6        0.92        1.99      3.76 o 
  -6  -3   6        4.34        5.96      3.96 o 
  -5  -3   6        1.49        5.27      2.89 o 
  -4  -3   6        1.90        0.35      3.45 o 
  -3  -3   6        3.33        4.17      1.59 o 
  -2  -3   6        8.00       11.95      1.76 o 
  -1  -3   6      158.84      138.43      3.98 o 
   0  -3   6       48.34       52.87      2.62 o 
   1  -3   6      197.02      186.94      4.59 o 
   2  -3   6      184.56      166.17      4.55 o 
   3  -3   6       17.99       15.93      1.94 o 
   4  -3   6       57.18       57.21      3.10 o 
   5  -3   6        5.77        5.00      2.36 o 
   6  -3   6        5.53        6.52      3.61 o 
   7  -3   6        1.77        5.34      3.45 o 
  -7  -2   6        0.53        3.98      3.88 o 
  -6  -2   6       45.29       47.52      3.68 o 
  -5  -2   6        8.89       14.38      2.01 o 
  -4  -2   6       11.79       13.81      2.21 o 
  -3  -2   6       38.22       38.99      2.54 o 
  -2  -2   6       28.34       27.38      1.98 o 
  -1  -2   6      110.37       89.49      2.97 o 
   0  -2   6       53.61       60.52      2.67 o 
   1  -2   6      379.74      407.69      6.24 o 
   2  -2   6      245.03      249.54      5.01 o 
   3  -2   6        1.60        0.55      2.38 o 
   4  -2   6       33.07       33.66      2.48 o 
   5  -2   6        4.06        0.00      3.11 o 
   6  -2   6        0.63        1.79      3.17 o 
   7  -2   6        1.13        1.81      3.55 o 
  -7  -1   6       36.30       40.49      4.19 o 
  -6  -1   6       25.67       27.41      3.15 o 
  -5  -1   6       75.78       76.15      3.97 o 
  -4  -1   6       23.92       21.73      2.34 o 
  -3  -1   6       44.90       50.34      2.54 o 
  -2  -1   6        4.23        2.52      2.00 o 
  -1  -1   6        0.08        0.00      2.10 o 
   0  -1   6      165.41      153.15      3.32 o 
   1  -1   6        0.07        0.71      1.70 o 
   2  -1   6       12.02       10.50      1.19 o 
   3  -1   6       43.96       39.48      2.24 o 
   4  -1   6        2.73        0.00      2.57 o 
   5  -1   6        3.41        1.21      3.05 o 
   6  -1   6        2.49        4.85      2.00 o 
   7  -1   6        2.01        6.45      3.55 o 
   8  -1   6        0.40        6.44      3.51 o 
  -7   0   6        0.17        0.00      3.91 o 
  -6   0   6        0.51        0.00      3.67 o 
  -5   0   6        1.72        0.54      2.74 o 
  -4   0   6        3.09        1.00      2.64 o 
  -3   0   6        6.85        2.86      2.15 o 
  -2   0   6        6.10        4.26      2.15 o 
  -1   0   6       56.68       50.75      2.05 o 
   0   0   6        5.09        2.58      1.37 o 
   1   0   6       67.16       62.18      1.57 o 
   2   0   6       48.03       54.54      2.35 o 
   3   0   6      164.86      137.32      3.71 o 
   4   0   6       53.62       54.11      2.67 o 
   5   0   6       24.98       25.97      2.10 o 
   6   0   6        0.11        0.00      3.23 o 
   7   0   6       13.74       14.50      2.61 o 
   8   0   6       44.66       52.36      4.19 o 
  -7   1   6        0.16        0.00      4.46 o 
  -6   1   6        2.91        5.76      3.16 o 
  -5   1   6        6.35        2.42      3.12 o 
  -4   1   6        0.83        2.85      2.31 o 
  -3   1   6        0.44        0.00      2.05 o 
  -2   1   6       72.22       55.22      2.42 o 
  -1   1   6      424.79      446.16      4.15 o 
   0   1   6      946.40      943.32      5.64 o 
   1   1   6        7.92        6.06      0.78 o 
   2   1   6        1.06        1.51      1.71 o 
   3   1   6        5.05        6.01      1.09 o 
   4   1   6       10.54       12.21      1.71 o 
   5   1   6        0.63        0.19      2.68 o 
   6   1   6       37.73       29.27      2.81 o 
   7   1   6       26.15       29.31      2.90 o 
   8   1   6        1.01        0.00      3.96 o 
  -7   2   6        0.01        0.00      3.47 o 
  -6   2   6        0.23        0.00      3.22 o 
  -5   2   6        0.93        5.05      2.55 o 
  -4   2   6        2.25        0.00      2.69 o 
  -3   2   6      138.45      142.35      4.04 o 
  -2   2   6      130.29      108.81      3.32 o 
  -1   2   6      151.43      161.19      3.63 o 
   0   2   6        1.31        0.37      1.22 o 
   1   2   6       27.97       22.59      1.11 o 
   2   2   6       38.46       33.08      1.90 o 
   3   2   6       15.37       15.42      1.58 o 
   4   2   6       46.74       46.57      2.82 o 
   5   2   6       37.11       35.20      2.83 o 
   6   2   6       52.97       53.76      3.49 o 
   7   2   6        9.57       13.05      2.60 o 
   8   2   6        2.96        3.30      3.90 o 
  -7   3   6        0.27        0.00      3.95 o 
  -6   3   6        1.27        0.00      3.94 o 
  -5   3   6        0.06        0.00      3.28 o 
  -4   3   6       12.56        7.13      3.82 o 
  -3   3   6        8.27        8.49      1.62 o 
  -2   3   6        1.65        1.71      2.51 o 
  -1   3   6        1.43        1.18      2.29 o 
   0   3   6       13.10       14.19      1.19 o 
   1   3   6       16.55       17.19      1.21 o 
   2   3   6       81.01       82.27      2.98 o 
   3   3   6        3.69        4.24      2.35 o 
   4   3   6       39.80       33.39      2.39 o 
   5   3   6       63.56       61.30      3.54 o 
   6   3   6        0.81        0.12      3.13 o 
   7   3   6        6.26       10.37      2.09 o 
   8   3   6        1.91        0.34      3.74 o 
  -6   4   6        0.03        3.25      3.14 o 
  -5   4   6        1.74        2.68      3.57 o 
  -4   4   6        1.17        0.23      3.43 o 
  -3   4   6      230.68      239.32      6.05 o 
  -2   4   6        0.09        0.99      2.97 o 
  -1   4   6       34.04       31.17      2.26 o 
   0   4   6      352.74      355.24      4.69 o 
   1   4   6       27.49       27.49      1.60 o 
   2   4   6       22.60       23.75      2.05 o 
   3   4   6        3.20        0.00      2.98 o 
   4   4   6        1.11        0.00      3.20 o 
   5   4   6       89.66       84.89      4.10 o 
   6   4   6        0.52        2.95      3.26 o 
   7   4   6        0.63        0.00      3.87 o 
  -5   5   6      101.76      107.09      5.58 o 
  -4   5   6      172.63      157.94      5.76 o 
  -3   5   6        5.26        2.71      2.29 o 
  -2   5   6      295.47      298.60      6.61 o 
  -1   5   6       43.33       44.71      2.97 o 
   0   5   6        8.90        9.52      1.36 o 
   1   5   6        5.83        3.03      2.37 o 
   2   5   6       27.46       25.82      2.33 o 
   3   5   6       30.82       35.08      2.76 o 
   4   5   6        2.75        1.74      3.21 o 
   5   5   6        0.55        0.00      3.71 o 
   6   5   6        0.37        1.17      3.52 o 
   7   5   6        0.45        0.00      4.61 o 
  -5   6   6        0.01        0.00      4.83 o 
  -4   6   6       20.34       22.05      3.12 o 
  -3   6   6       13.82        8.28      4.69 o 
  -2   6   6        2.16        0.00      4.02 o 
  -1   6   6       38.51       34.23      3.25 o 
   0   6   6        7.84        3.68      2.72 o 
   1   6   6       35.81       41.10      2.21 o 
   2   6   6       28.80       25.70      2.74 o 
   3   6   6        8.68        8.55      2.31 o 
   4   6   6       19.66       25.22      2.90 o 
   5   6   6        0.47        0.58      4.00 o 
   6   6   6       13.10       12.98      2.98 o 
  -4   7   6        2.06        5.10      2.46 o 
  -3   7   6        2.83        2.62      3.82 o 
  -2   7   6        0.76        1.71      4.02 o 
  -1   7   6        4.21        1.76      4.53 o 
   0   7   6       14.14       12.32      1.92 o 
   1   7   6       34.07       34.29      3.28 o 
   2   7   6      107.73       89.46      4.72 o 
   3   7   6        6.50        4.02      4.37 o 
   4   7   6       17.36       15.23      3.11 o 
   5   7   6        9.53        5.93      4.44 o 
  -2   8   6        3.62        1.83      4.84 o 
  -1   8   6        2.46        2.53      4.38 o 
   0   8   6        9.27       12.36      2.26 o 
   1   8   6        2.79        5.55      3.70 o 
   2   8   6        0.86        0.00      4.68 o 
   3   8   6        8.32       10.32      3.98 o 
  -2  -7   7        1.19        0.00      4.82 o 
  -1  -7   7        3.70        4.84      4.28 o 
   0  -7   7        5.79        1.46      4.00 o 
   1  -7   7        0.90        5.67      3.58 o 
   2  -7   7        7.55        8.79      4.87 o 
  -4  -6   7        1.54        3.67      4.03 o 
  -3  -6   7        1.88        0.00      4.18 o 
  -2  -6   7        4.09        6.46      3.34 o 
  -1  -6   7       22.12       10.70      4.52 o 
   0  -6   7       39.24       28.74      3.04 o 
   1  -6   7       19.27       12.21      2.61 o 
   2  -6   7        7.23        8.62      2.48 o 
   3  -6   7        0.38        6.39      3.09 o 
   4  -6   7       10.82        5.62      4.32 o 
  -5  -5   7        0.45        0.00      3.98 o 
  -4  -5   7        4.92        4.69      2.34 o 
  -3  -5   7        7.80        7.04      3.67 o 
  -2  -5   7      118.98       93.03      4.56 o 
  -1  -5   7        2.59        2.06      3.02 o 
   0  -5   7       14.05       12.31      2.28 o 
   1  -5   7        2.67        0.00      3.25 o 
   2  -5   7       24.29       22.65      2.74 o 
   3  -5   7       22.76       14.92      2.77 o 
   4  -5   7        1.97        0.00      3.99 o 
   5  -5   7       18.36       13.44      3.13 o 
  -6  -4   7        0.33        0.00      4.30 o 
  -5  -4   7        0.12        3.13      3.39 o 
  -4  -4   7       82.90       69.83      4.07 o 
  -3  -4   7        0.60        0.00      3.23 o 
  -2  -4   7        0.38        1.91      2.86 o 
  -1  -4   7        0.33        4.96      2.69 o 
   0  -4   7       35.29       30.73      2.64 o 
   1  -4   7        0.01        0.00      2.72 o 
   2  -4   7       29.35       28.49      2.58 o 
   3  -4   7       21.18       20.96      3.08 o 
   4  -4   7       60.80       57.95      3.89 o 
   5  -4   7       12.28       16.59      2.50 o 
   6  -4   7        5.98        5.86      4.09 o 
  -6  -3   7        5.58        0.00      4.75 o 
  -5  -3   7       37.50       43.22      3.37 o 
  -4  -3   7        9.80       12.28      2.11 o 
  -3  -3   7        0.00        0.00      3.03 o 
  -2  -3   7        0.02        2.84      2.33 o 
  -1  -3   7       15.99       15.05      1.74 o 
   0  -3   7      129.77      124.90      4.00 o 
   1  -3   7      178.69      168.43      4.59 o 
   2  -3   7       30.44       28.93      2.40 o 
   3  -3   7        5.98        3.95      1.86 o 
   4  -3   7       51.30       46.95      3.02 o 
   5  -3   7        0.05        3.25      3.27 o 
   6  -3   7        4.38        1.59      3.66 o 
   7  -3   7        0.29        0.00      4.17 o 
  -7  -2   7        1.58        5.08      4.20 o 
  -6  -2   7        2.07        2.03      4.14 o 
  -5  -2   7        7.83       11.21      2.43 o 
  -4  -2   7      102.50      104.02      4.28 o 
  -3  -2   7        0.02        1.49      2.74 o 
  -2  -2   7       16.12       17.57      1.82 o 
  -1  -2   7        0.06        2.16      2.06 o 
   0  -2   7        2.93        0.58      2.38 o 
   1  -2   7      133.96      131.23      3.66 o 
   2  -2   7       35.61       27.46      2.22 o 
   3  -2   7        0.01        2.66      2.05 o 
   4  -2   7      120.01      133.86      4.50 o 
   5  -2   7        0.05        0.91      2.74 o 
   6  -2   7        2.66        0.67      3.66 o 
   7  -2   7        0.00        0.00      3.51 o 
  -7  -1   7       22.48       23.76      3.80 o 
  -6  -1   7       84.87      101.31      5.13 o 
  -5  -1   7      118.69      112.03      5.00 o 
  -4  -1   7       11.90       14.24      2.28 o 
  -3  -1   7       65.25       64.56      3.06 o 
  -2  -1   7       39.39       37.12      2.35 o 
  -1  -1   7       96.96       99.69      3.09 o 
   0  -1   7       50.66       43.51      2.06 o 
   1  -1   7      158.75      149.22      3.51 o 
   2  -1   7       57.06       60.23      2.58 o 
   3  -1   7       15.31       15.07      1.79 o 
   4  -1   7        7.41        7.56      1.46 o 
   5  -1   7        5.64        8.15      1.72 o 
   6  -1   7        1.21        0.00      3.45 o 
   7  -1   7        1.77        0.00      3.95 o 
  -7   0   7       60.19       67.13      4.69 o 
  -6   0   7        0.63        0.00      3.41 o 
  -5   0   7       11.56       11.94      2.22 o 
  -4   0   7        0.35        1.67      2.55 o 
  -3   0   7        5.98        5.33      1.43 o 
  -2   0   7      138.66      129.56      3.68 o 
  -1   0   7        1.02        1.74      1.70 o 
   0   0   7      357.61      358.00      3.95 o 
   1   0   7      197.47      199.44      2.99 o 
   2   0   7      484.11      487.02      6.77 o 
   3   0   7      370.35      399.25      6.39 o 
   4   0   7       30.31       30.98      2.37 o 
   5   0   7       32.69       34.69      2.80 o 
   6   0   7        0.30        2.81      2.66 o 
   7   0   7       10.11       12.59      2.58 o 
   8   0   7        0.15        7.40      3.25 o 
  -7   1   7        7.98       11.02      2.64 o 
  -6   1   7        0.15        2.34      3.43 o 
  -5   1   7        0.15        0.82      2.96 o 
  -4   1   7       18.20       23.54      2.15 o 
  -3   1   7        0.05        0.00      2.31 o 
  -2   1   7      100.55      115.28      3.43 o 
  -1   1   7      168.07      182.89      4.56 o 
   0   1   7     1442.71     1434.74      7.64 o 
   1   1   7     2666.91     2806.12     10.66 o 
   2   1   7        0.01        1.18      2.06 o 
   3   1   7      104.62      111.61      3.52 o 
   4   1   7       20.30       18.96      2.00 o 
   5   1   7       23.66       22.17      2.50 o 
   6   1   7        9.22        2.30      3.23 o 
   7   1   7        0.67        4.41      3.40 o 
   8   1   7       12.53        6.34      5.11 o 
  -7   2   7        0.98        0.00      4.51 o 
  -6   2   7        8.78        6.79      2.50 o 
  -5   2   7        8.69        8.94      2.17 o 
  -4   2   7        5.60        0.00      3.10 o 
  -3   2   7        2.51        0.62      2.53 o 
  -2   2   7       10.36        7.85      2.62 o 
  -1   2   7      733.48      789.30      8.49 o 
   0   2   7       17.08       14.66      1.13 o 
   1   2   7       50.21       48.66      1.64 o 
   2   2   7       29.89       33.63      2.07 o 
   3   2   7       15.30       17.73      1.67 o 
   4   2   7        6.83        1.90      2.93 o 
   5   2   7       16.59       18.15      2.12 o 
   6   2   7       10.31        4.57      3.72 o 
   7   2   7        3.94        2.31      3.67 o 
   8   2   7        2.81        4.39      3.68 o 
  -6   3   7        6.70        3.75      4.26 o 
  -5   3   7       20.08       21.94      2.53 o 
  -4   3   7       12.00       13.23      2.13 o 
  -3   3   7        1.23        4.34      2.45 o 
  -2   3   7       36.29       36.57      2.35 o 
  -1   3   7        0.23        0.00      2.24 o 
   0   3   7       46.03       41.41      1.63 o 
   1   3   7       16.83       15.87      1.18 o 
   2   3   7       41.07       35.52      2.25 o 
   3   3   7       66.85       68.37      3.06 o 
   4   3   7       19.01       22.76      2.32 o 
   5   3   7        2.23        3.46      2.74 o 
   6   3   7        0.58        0.90      3.10 o 
   7   3   7       11.22       13.23      2.71 o 
  -6   4   7        0.00        0.00      4.06 o 
  -5   4   7        2.16        6.58      3.39 o 
  -4   4   7        1.02        0.00      3.73 o 
  -3   4   7        0.19        0.00      3.32 o 
  -2   4   7        4.15        1.73      3.35 o 
  -1   4   7      619.48      641.80      8.79 o 
   0   4   7        0.61        0.00      2.26 o 
   1   4   7        4.49        0.00      2.17 o 
   2   4   7       33.43       36.70      2.49 o 
   3   4   7        6.01        3.14      1.67 o 
   4   4   7        4.54        3.74      2.06 o 
   5   4   7        7.11        6.06      3.68 o 
   6   4   7        2.77        0.00      3.59 o 
   7   4   7        6.71        0.00      4.24 o 
  -5   5   7        0.15        0.00      4.58 o 
  -4   5   7        7.77        8.87      4.73 o 
  -3   5   7      432.37      450.69      9.81 o 
  -2   5   7      247.15      221.97      6.31 o 
  -1   5   7        0.28        0.31      3.51 o 
   0   5   7      248.98      255.37      4.54 o 
   1   5   7       22.41       24.96      1.75 o 
   2   5   7       30.30       27.44      2.72 o 
   3   5   7        0.08        1.33      3.23 o 
   4   5   7        0.63        4.34      2.90 o 
   5   5   7        2.06        4.15      3.20 o 
   6   5   7        5.02        0.00      4.64 o 
   7   5   7        4.85        7.79      2.74 o 
  -4   6   7       46.78       39.77      3.88 o 
  -3   6   7        1.02        4.75      2.27 o 
  -2   6   7       49.07       41.29      3.56 o 
  -1   6   7       17.56       13.33      2.65 o 
   0   6   7        5.36        3.47      2.69 o 
   1   6   7       18.02       17.05      1.81 o 
   2   6   7        1.90        5.43      3.46 o 
   3   6   7       35.75       35.05      3.25 o 
   4   6   7       35.04       27.68      3.26 o 
   5   6   7       75.66       68.49      4.61 o 
   6   6   7       22.80       27.16      3.13 o 
  -3   7   7       14.54       11.88      3.71 o 
  -2   7   7        3.68        1.48      4.07 o 
  -1   7   7        1.15        3.22      3.96 o 
   0   7   7        2.47        5.73      2.59 o 
   1   7   7       11.43        6.00      4.42 o 
   2   7   7       10.56        9.55      2.51 o 
   3   7   7       82.00       68.30      4.16 o 
   4   7   7       61.78       53.29      4.43 o 
   5   7   7        0.83        0.00      4.65 o 
  -1   8   7        1.61        4.39      3.87 o 
   0   8   7       20.23       12.30      2.56 o 
   1   8   7        1.77        1.48      2.35 o 
   2   8   7        5.02        8.19      4.36 o 
   3   8   7        6.91        7.08      2.73 o 
  -1  -7   8        1.07        5.45      3.73 o 
   0  -7   8        0.88        0.85      3.76 o 
   1  -7   8        0.05        0.00      4.79 o 
  -3  -6   8        3.30        4.43      3.83 o 
  -2  -6   8        0.37        0.00      3.88 o 
  -1  -6   8       14.80        9.16      2.75 o 
   0  -6   8        0.57        1.91      3.90 o 
   1  -6   8       15.19       12.34      2.66 o 
   2  -6   8       16.40       15.10      2.67 o 
   3  -6   8        9.16       13.09      2.60 o 
   4  -6   8        0.08        0.00      4.19 o 
  -5  -5   8        1.38        4.23      2.59 o 
  -4  -5   8        0.07        3.13      3.45 o 
  -3  -5   8       23.72       22.37      3.29 o 
  -2  -5   8        0.00        0.56      3.66 o 
  -1  -5   8       93.39       67.55      4.15 o 
   0  -5   8       74.87       52.41      3.79 o 
   1  -5   8        0.09        0.00      3.16 o 
   2  -5   8        0.64        0.00      3.42 o 
   3  -5   8        5.47        0.14      3.72 o 
   4  -5   8        8.89        7.70      2.73 o 
   5  -5   8        0.46        1.30      4.12 o 
  -5  -4   8        2.48        5.90      2.36 o 
  -4  -4   8        1.49        0.00      3.78 o 
  -3  -4   8        0.04        0.00      3.54 o 
  -2  -4   8       67.30       50.48      3.59 o 
  -1  -4   8        0.93        0.00      3.40 o 
   0  -4   8        0.72        0.11      3.10 o 
   1  -4   8        3.96        3.38      2.53 o 
   2  -4   8        3.83        6.29      1.78 o 
   3  -4   8       21.71       16.12      2.72 o 
   4  -4   8        2.90        4.97      3.30 o 
   5  -4   8        0.07        0.00      4.24 o 
   6  -4   8        0.62        0.00      4.33 o 
  -6  -3   8        0.96        4.71      3.43 o 
  -5  -3   8        7.30        0.00      4.16 o 
  -4  -3   8        8.67        8.04      2.30 o 
  -3  -3   8       23.64       18.58      2.50 o 
  -2  -3   8        0.03        0.00      2.74 o 
  -1  -3   8        0.13        1.27      2.36 o 
   0  -3   8        2.64        1.03      2.79 o 
   1  -3   8        1.14        2.83      2.88 o 
   2  -3   8       26.94       21.42      2.42 o 
   3  -3   8        2.14        2.93      2.97 o 
   4  -3   8       13.20        9.49      2.08 o 
   5  -3   8        3.52        3.85      1.98 o 
   6  -3   8       17.03       19.21      2.70 o 
  -6  -2   8        0.04        0.00      4.38 o 
  -5  -2   8        0.05        0.00      3.84 o 
  -4  -2   8       18.64       15.74      2.55 o 
  -3  -2   8       95.94       96.08      4.00 o 
  -2  -2   8       38.12       33.99      2.62 o 
  -1  -2   8       88.16       83.53      3.34 o 
   0  -2   8       35.48       34.11      2.37 o 
   1  -2   8       70.61       59.37      2.95 o 
   2  -2   8       27.64       20.63      2.10 o 
   3  -2   8       25.28       23.04      2.28 o 
   4  -2   8       32.38       27.99      2.66 o 
   5  -2   8        0.79        0.24      2.89 o 
   6  -2   8        2.78        0.00      3.71 o 
   7  -2   8        1.98        5.18      3.67 o 
  -6  -1   8        2.25        1.43      4.39 o 
  -5  -1   8      153.77      160.99      6.12 o 
  -4  -1   8      160.88      173.67      5.73 o 
  -3  -1   8        0.67        1.92      2.81 o 
  -2  -1   8       75.58       74.43      3.20 o 
  -1  -1   8        2.26        4.68      1.21 o 
   0  -1   8       38.56       44.33      2.28 o 
   1  -1   8       34.92       29.49      2.04 o 
   2  -1   8       27.22       26.80      1.95 o 
   3  -1   8        6.59        4.53      2.55 o 
   4  -1   8        9.42        8.10      1.74 o 
   5  -1   8        3.88        8.41      1.79 o 
   6  -1   8        1.19        4.86      2.90 o 
   7  -1   8        1.25        0.15      3.96 o 
  -7   0   8       30.68       26.98      3.68 o 
  -6   0   8        0.01        0.00      4.23 o 
  -5   0   8       18.00       20.77      2.66 o 
  -4   0   8        6.49        5.11      2.89 o 
  -3   0   8       25.00       29.63      2.12 o 
  -2   0   8        1.14        1.12      1.77 o 
  -1   0   8        6.76        8.11      1.43 o 
   0   0   8      255.44      257.39      3.50 o 
   1   0   8        6.52        5.23      1.09 o 
   2   0   8      177.32      183.18      4.48 o 
   3   0   8       22.41       19.28      1.96 o 
   4   0   8      201.25      231.93      5.55 o 
   5   0   8       43.75       50.74      3.45 o 
   6   0   8        0.59        0.00      3.31 o 
   7   0   8        0.00        1.49      3.30 o 
  -6   1   8        0.24        0.00      3.75 o 
  -5   1   8        4.93        5.50      3.24 o 
  -4   1   8        3.91        5.04      2.73 o 
  -3   1   8        3.33        3.13      2.43 o 
  -2   1   8        6.24        5.86      1.33 o 
  -1   1   8        6.73        3.51      2.14 o 
   0   1   8      193.95      183.34      3.00 o 
   1   1   8        0.72        0.00      1.58 o 
   2   1   8      488.12      523.82      7.33 o 
   3   1   8      198.74      213.64      5.23 o 
   4   1   8        8.67       10.73      1.70 o 
   5   1   8       13.82        9.00      2.03 o 
   6   1   8        0.50        0.00      3.13 o 
   7   1   8        1.21        4.72      3.44 o 
  -6   2   8        1.15        2.85      3.45 o 
  -5   2   8        0.01        2.45      2.97 o 
  -4   2   8        6.40        6.62      1.71 o 
  -3   2   8        2.32        0.58      2.54 o 
  -2   2   8        9.20        9.21      1.53 o 
  -1   2   8      176.20      179.39      4.39 o 
   0   2   8      100.75       99.67      2.33 o 
   1   2   8       45.59       48.38      1.79 o 
   2   2   8       38.35       36.89      2.33 o 
   3   2   8       10.23       13.51      1.67 o 
   4   2   8        7.88        8.68      1.90 o 
   5   2   8        8.59       12.60      2.06 o 
   6   2   8        7.31        1.81      3.77 o 
   7   2   8        1.06        0.90      3.68 o 
  -6   3   8        2.61       11.16      2.56 o 
  -5   3   8        0.16        0.00      3.93 o 
  -4   3   8       11.07        7.13      3.79 o 
  -3   3   8        7.74        5.40      2.83 o 
  -2   3   8       20.35       20.81      2.33 o 
  -1   3   8       20.79       18.25      1.92 o 
   0   3   8       11.00       11.39      1.25 o 
   1   3   8       27.10       28.93      1.54 o 
   2   3   8       44.50       41.81      2.64 o 
   3   3   8       12.84        9.22      2.12 o 
   4   3   8        0.37        0.00      3.24 o 
   5   3   8        1.82        0.70      3.03 o 
   6   3   8        1.36        4.17      2.95 o 
   7   3   8        7.49        7.20      2.72 o 
  -6   4   8        1.98        4.99      2.30 o 
  -5   4   8        6.18        7.36      3.57 o 
  -4   4   8        9.84        9.09      2.27 o 
  -3   4   8        4.59        5.39      3.17 o 
  -2   4   8       45.25       39.02      2.90 o 
  -1   4   8      299.29      285.80      6.50 o 
   0   4   8      158.23      147.62      3.38 o 
   1   4   8      143.88      142.75      3.27 o 
   2   4   8       92.48       91.50      3.89 o 
   3   4   8        2.96        0.00      3.49 o 
   4   4   8        0.10        1.24      3.18 o 
   5   4   8        0.06        1.90      2.98 o 
   6   4   8        1.81        0.00      3.84 o 
   7   4   8        5.25        8.70      2.63 o 
  -5   5   8        7.43        5.63      4.24 o 
  -4   5   8       26.76       26.54      3.09 o 
  -3   5   8      107.52      112.12      5.00 o 
  -2   5   8      390.55      374.87      8.22 o 
  -1   5   8       49.49       46.25      3.70 o 
   0   5   8       79.85       89.29      2.98 o 
   1   5   8       89.16       82.58      2.74 o 
   2   5   8       32.70       33.19      2.67 o 
   3   5   8        5.41        4.75      2.19 o 
   4   5   8        1.85        6.18      3.36 o 
   5   5   8        2.38        0.14      3.73 o 
   6   5   8        0.00        0.00      3.39 o 
  -4   6   8       53.77       48.73      4.06 o 
  -3   6   8        2.30        7.12      4.11 o 
  -2   6   8        0.35        3.35      3.65 o 
  -1   6   8       13.17       10.47      2.52 o 
   0   6   8        0.13        0.00      2.51 o 
   1   6   8        0.03        3.40      2.29 o 
   2   6   8        0.39        0.00      3.70 o 
   3   6   8        2.81        4.92      3.19 o 
   4   6   8        5.98        0.00      4.79 o 
   5   6   8        0.21        0.00      3.75 o 
   6   6   8        0.03        1.19      3.86 o 
  -3   7   8        2.14        0.00      4.98 o 
  -2   7   8        0.32        0.00      4.35 o 
  -1   7   8       14.06       11.79      4.69 o 
   0   7   8        7.54        1.08      3.10 o 
   1   7   8       12.91        2.32      4.32 o 
   2   7   8        4.17        3.50      3.98 o 
   3   7   8        4.59        1.22      4.36 o 
   4   7   8        5.83        7.24      4.36 o 
   5   7   8        7.79        4.32      4.52 o 
  -1   8   8        0.03        3.19      4.18 o 
   0   8   8        2.88        0.00      3.47 o 
   1   8   8        1.10        2.35      4.27 o 
   2   8   8        6.44        1.52      4.65 o 
   3   8   8        0.30        0.00      4.88 o 
  -3  -6   9        0.01        2.71      4.02 o 
  -2  -6   9        1.01        0.00      4.20 o 
  -1  -6   9        4.03        3.71      4.21 o 
   0  -6   9        1.40        4.22      3.72 o 
   1  -6   9        2.93        2.58      3.86 o 
   2  -6   9       15.95       12.29      3.03 o 
   3  -6   9        0.04        2.47      3.98 o 
  -4  -5   9        0.15        0.70      4.07 o 
  -3  -5   9        0.04        2.24      3.56 o 
  -2  -5   9        4.04        2.38      3.60 o 
  -1  -5   9        0.67        1.26      3.78 o 
   0  -5   9       65.17       51.27      3.61 o 
   1  -5   9        0.87        4.36      1.85 o 
   2  -5   9        0.42        2.38      1.91 o 
   3  -5   9        1.02        2.16      3.11 o 
   4  -5   9        3.46        3.59      3.50 o 
   5  -5   9        7.56        4.95      4.48 o 
  -5  -4   9        0.15        0.00      3.95 o 
  -4  -4   9        0.06        0.00      4.25 o 
  -3  -4   9        0.83        0.00      3.85 o 
  -2  -4   9      141.73      121.83      4.98 o 
  -1  -4   9       65.15       52.66      3.48 o 
   0  -4   9        0.45        0.00      3.38 o 
   1  -4   9        1.10        0.80      3.03 o 
   2  -4   9       10.17        8.01      2.20 o 
   3  -4   9       18.76       15.81      2.41 o 
   4  -4   9       24.25       27.86      3.16 o 
   5  -4   9       13.08       13.75      3.14 o 
  -5  -3   9        1.20        0.00      3.88 o 
  -4  -3   9        2.82        1.01      3.47 o 
  -3  -3   9       53.38       55.50      4.00 o 
  -2  -3   9        1.03        0.12      3.40 o 
  -1  -3   9        0.02        0.00      2.75 o 
   0  -3   9        0.65        0.00      2.87 o 
   1  -3   9        3.65        4.75      1.65 o 
   2  -3   9        2.89        0.00      2.93 o 
   3  -3   9       18.10       19.37      2.45 o 
   4  -3   9        2.60        0.00      3.45 o 
   5  -3   9        0.09        3.25      1.82 o 
   6  -3   9        2.07        1.74      3.81 o 
  -6  -2   9        3.83        4.38      4.58 o 
  -5  -2   9        0.75        0.92      3.58 o 
  -4  -2   9        3.30        0.00      3.79 o 
  -3  -2   9       19.74       24.64      2.76 o 
  -2  -2   9      386.10      415.75      8.39 o 
  -1  -2   9      341.43      310.52      6.37 o 
   0  -2   9       11.47        5.81      3.12 o 
   1  -2   9       36.99       34.55      2.51 o 
   2  -2   9        2.28        1.59      2.54 o 
   3  -2   9       97.49       93.66      3.93 o 
   4  -2   9        7.63        7.14      3.62 o 
   5  -2   9        1.04        1.28      3.01 o 
   6  -2   9       10.75       10.86      2.65 o 
   7  -2   9        0.29        1.86      3.51 o 
  -6  -1   9       15.83       24.96      2.93 o 
  -5  -1   9        3.40        7.49      3.83 o 
  -4  -1   9      155.05      172.56      5.99 o 
  -3  -1   9      829.26      942.19     12.19 o 
  -2  -1   9       15.35       14.48      2.24 o 
  -1  -1   9      185.53      179.89      4.77 o 
   0  -1   9        5.48        2.83      2.77 o 
   1  -1   9        6.46        8.29      1.44 o 
   2  -1   9        1.04        0.00      2.77 o 
   3  -1   9        0.84        4.41      2.39 o 
   4  -1   9        9.67       12.52      2.02 o 
   5  -1   9        2.81        0.96      3.04 o 
   6  -1   9        8.73       11.53      2.35 o 
   7  -1   9        2.83        1.29      3.86 o 
  -6   0   9        1.24        3.69      3.84 o 
  -5   0   9      238.18      256.97      7.34 o 
  -4   0   9       16.30       14.98      2.47 o 
  -3   0   9        3.21        1.91      2.95 o 
  -2   0   9        0.64        3.57      2.26 o 
  -1   0   9       10.24        9.29      1.55 o 
   0   0   9        4.62        3.63      1.06 o 
   1   0   9        2.53        4.19      0.92 o 
   2   0   9       17.30       15.27      1.80 o 
   3   0   9      156.66      164.63      4.68 o 
   4   0   9       66.84       76.03      3.60 o 
   5   0   9       54.48       70.75      3.80 o 
   6   0   9        1.86        2.84      2.93 o 
   7   0   9        0.15        2.95      3.47 o 
  -6   1   9        3.78        6.76      2.59 o 
  -5   1   9        0.60        2.27      3.40 o 
  -4   1   9        0.01        0.00      3.03 o 
  -3   1   9        1.27        2.93      2.53 o 
  -2   1   9        6.97        7.77      2.49 o 
  -1   1   9        0.66        1.62      2.16 o 
   0   1   9        1.98        1.62      0.95 o 
   1   1   9       36.83       41.64      1.71 o 
   2   1   9       41.96       41.62      2.46 o 
   3   1   9      436.45      454.08      7.67 o 
   4   1   9        0.42        4.06      1.64 o 
   5   1   9        0.20        0.00      3.28 o 
   6   1   9        5.26        7.49      2.15 o 
   7   1   9        0.01        2.46      3.53 o 
  -6   2   9        0.05        1.58      3.82 o 
  -5   2   9       34.22       36.79      3.61 o 
  -4   2   9        0.52        1.92      2.59 o 
  -3   2   9       38.70       44.24      2.71 o 
  -2   2   9       44.92       38.56      2.66 o 
  -1   2   9       43.20       37.38      2.34 o 
   0   2   9        5.31        4.90      1.27 o 
   1   2   9      254.09      297.26      4.17 o 
   2   2   9       25.34       26.43      2.17 o 
   3   2   9       23.04       23.19      2.05 o 
   4   2   9        7.19        9.34      1.72 o 
   5   2   9        2.85        5.92      3.09 o 
   6   2   9        4.00        3.93      3.63 o 
   7   2   9        3.63        3.11      3.58 o 
  -6   3   9        3.50        7.29      4.10 o 
  -5   3   9        5.49        0.00      4.28 o 
  -4   3   9        0.46        0.00      3.53 o 
  -3   3   9       28.36       31.77      2.81 o 
  -2   3   9        1.45        3.51      2.47 o 
  -1   3   9       26.24       27.01      2.19 o 
   0   3   9        0.06        0.36      1.79 o 
   1   3   9       33.15       32.49      1.71 o 
   2   3   9      102.04       96.20      3.72 o 
   3   3   9      127.61      128.07      4.30 o 
   4   3   9        3.57        0.00      3.76 o 
   5   3   9        1.32        3.97      3.12 o 
   6   3   9        1.07        0.00      3.50 o 
   7   3   9        0.42        0.00      4.27 o 
  -5   4   9        3.48        4.50      4.07 o 
  -4   4   9        1.76        3.16      3.51 o 
  -3   4   9       12.70       13.35      2.65 o 
  -2   4   9       32.80       33.40      2.68 o 
  -1   4   9      117.49      122.31      4.36 o 
   0   4   9      388.12      342.04      5.17 o 
   1   4   9     1302.20     1314.33     10.19 o 
   2   4   9      381.19      373.62      7.61 o 
   3   4   9        1.32        2.86      3.06 o 
   4   4   9      128.06      149.58      5.09 o 
   5   4   9        7.21        8.37      3.71 o 
   6   4   9        5.24        6.47      2.43 o 
   7   4   9        0.09        0.00      4.18 o 
  -5   5   9        4.03        5.56      4.13 o 
  -4   5   9        0.45        1.21      3.98 o 
  -3   5   9       17.46       13.44      2.66 o 
  -2   5   9       23.81       12.06      4.63 o 
  -1   5   9      469.47      469.58      9.04 o 
   0   5   9      877.88      863.25      8.66 o 
   1   5   9        4.96        0.18      2.85 o 
   2   5   9      214.19      224.74      6.22 o 
   3   5   9       50.76       56.75      3.56 o 
   4   5   9        2.77        0.00      4.07 o 
   5   5   9        2.56        4.80      2.10 o 
   6   5   9        1.01        1.93      3.67 o 
  -4   6   9        1.31        1.34      4.02 o 
  -3   6   9        5.00        1.52      4.28 o 
  -2   6   9       67.42       60.29      4.31 o 
  -1   6   9        4.20        0.27      3.98 o 
   0   6   9        3.62        6.23      1.90 o 
   1   6   9        0.11        1.64      2.57 o 
   2   6   9        0.10        1.59      3.28 o 
   3   6   9        0.04        0.00      3.99 o 
   4   6   9        1.02        0.00      4.38 o 
   5   6   9        0.40        3.20      3.47 o 
  -2   7   9        3.88        4.97      4.21 o 
  -1   7   9       60.20       63.35      4.56 o 
   0   7   9       36.69       31.76      2.63 o 
   1   7   9        1.02        5.15      3.90 o 
   2   7   9        1.76        1.82      3.94 o 
   3   7   9        2.17        2.53      3.93 o 
   4   7   9        0.11        0.00      4.81 o 
   0   8   9        4.32        0.00      4.59 o 
   1   8   9        0.13        3.48      4.34 o 
  -2  -6  10        1.23        6.49      3.45 o 
  -1  -6  10        5.85        4.82      2.15 o 
   0  -6  10        4.16        1.33      4.59 o 
   1  -6  10       20.81       17.58      3.18 o 
   2  -6  10       21.77       16.61      3.40 o 
  -3  -5  10        0.61        0.00      4.82 o 
  -2  -5  10        2.89        7.15      2.25 o 
  -1  -5  10       14.49       11.03      3.09 o 
   0  -5  10        9.45        8.76      2.32 o 
   1  -5  10       15.82       12.38      2.81 o 
   2  -5  10       98.36       83.78      4.88 o 
   3  -5  10        5.61        3.07      4.17 o 
   4  -5  10        1.22        1.81      3.87 o 
  -4  -4  10        6.58        3.15      2.58 o 
  -3  -4  10        2.53        2.92      3.54 o 
  -2  -4  10        0.44        0.00      3.37 o 
  -1  -4  10        0.05        2.38      3.45 o 
   0  -4  10       84.91       73.21      4.18 o 
   1  -4  10        8.81        5.47      3.57 o 
   2  -4  10        2.04        0.00      3.77 o 
   3  -4  10        1.22        1.59      1.83 o 
   4  -4  10        2.51        0.00      4.12 o 
   5  -4  10        2.03        0.00      4.62 o 
  -5  -3  10        0.35        0.00      3.89 o 
  -4  -3  10        9.69        9.74      2.56 o 
  -3  -3  10        5.49        0.00      3.63 o 
  -2  -3  10        9.91        8.68      2.22 o 
  -1  -3  10       15.38       16.95      2.21 o 
   0  -3  10        4.19        0.00      3.27 o 
   1  -3  10        0.42        0.00      3.29 o 
   2  -3  10       16.81       11.71      2.16 o 
   3  -3  10        4.65        5.99      1.99 o 
   4  -3  10        1.70        6.42      2.03 o 
   5  -3  10        4.94        8.39      2.17 o 
   6  -3  10        0.00        0.00      4.14 o 
  -5  -2  10        0.61        0.00      3.89 o 
  -4  -2  10        7.35        8.34      2.59 o 
  -3  -2  10        4.80        2.07      3.91 o 
  -2  -2  10       44.66       37.82      3.20 o 
  -1  -2  10       10.52        6.21      3.51 o 
   0  -2  10      375.47      375.72      7.53 o 
   1  -2  10       77.45       68.06      3.54 o 
   2  -2  10        0.82        4.26      1.59 o 
   3  -2  10       19.13       16.79      2.42 o 
   4  -2  10        1.87        3.54      3.13 o 
   5  -2  10       25.46       18.61      2.87 o 
   6  -2  10        1.32        0.00      4.26 o 
  -6  -1  10        0.01        2.70      3.88 o 
  -5  -1  10        1.12        1.42      3.69 o 
  -4  -1  10       18.86       22.24      3.23 o 
  -3  -1  10       44.95       50.04      3.34 o 
  -2  -1  10      199.22      210.51      6.16 o 
  -1  -1  10      572.54      577.59      9.48 o 
   0  -1  10        4.46        8.67      1.87 o 
   1  -1  10      149.23      167.08      7.79 o 
   2  -1  10        1.09        0.00      3.01 o 
   3  -1  10        9.04       11.17      1.85 o 
   4  -1  10        0.53        1.25      2.75 o 
   5  -1  10        0.88        0.00      3.65 o 
   6  -1  10        0.34        0.00      3.61 o 
   7  -1  10        3.78        2.02      4.27 o 
  -6   0  10        0.42        0.65      3.91 o 
  -5   0  10       18.36       20.64      2.71 o 
  -4   0  10        5.43        7.01      3.62 o 
  -3   0  10      126.82      120.52      4.69 o 
  -2   0  10       33.18       32.08      2.56 o 
  -1   0  10        0.00        0.64      2.25 o 
   0   0  10        3.57        3.57      1.41 o 
   1   0  10        3.33        4.42      1.75 o 
   2   0  10       30.22       31.06      2.21 o 
   3   0  10       26.41       25.83      2.40 o 
   4   0  10       46.88       49.87      3.12 o 
   5   0  10       23.37       28.40      2.82 o 
   6   0  10       23.06       23.25      2.95 o 
   7   0  10       15.21       15.71      3.05 o 
  -6   1  10        5.28        6.56      2.28 o 
  -5   1  10        2.52        3.30      3.83 o 
  -4   1  10        1.04        3.39      2.99 o 
  -3   1  10        0.30        1.77      2.81 o 
  -2   1  10        9.57       12.06      1.88 o 
  -1   1  10       16.75       19.05      2.11 o 
   0   1  10        4.89        7.31      1.32 o 
   1   1  10        1.05        0.57      1.80 o 
   2   1  10        0.37        0.00      2.63 o 
   3   1  10        0.01        0.00      3.06 o 
   4   1  10       24.53       22.78      2.40 o 
   5   1  10       95.80      110.43      4.68 o 
   6   1  10        1.80        3.53      3.26 o 
   7   1  10        0.08        0.00      3.63 o 
  -6   2  10        0.00        0.00      4.45 o 
  -5   2  10        7.00        8.01      2.33 o 
  -4   2  10        2.82        2.84      3.37 o 
  -3   2  10       15.97       11.80      2.15 o 
  -2   2  10       22.36       19.20      2.08 o 
  -1   2  10       25.79       26.16      2.24 o 
   0   2  10       10.96        9.94      1.26 o 
   1   2  10       31.45       35.62      1.79 o 
   2   2  10       27.31       26.79      2.32 o 
   3   2  10        8.17       11.40      1.96 o 
   4   2  10        6.70        8.12      2.16 o 
   5   2  10       12.93       14.51      2.38 o 
   6   2  10        0.06        0.00      3.84 o 
   7   2  10        2.52        3.25      3.84 o 
  -5   3  10        0.66        4.77      3.58 o 
  -4   3  10        1.27        0.00      3.70 o 
  -3   3  10        3.61        0.00      3.37 o 
  -2   3  10        1.73        2.08      2.98 o 
  -1   3  10       13.77       17.70      2.16 o 
   0   3  10        2.49        0.00      1.99 o 
   1   3  10        4.59        4.09      2.01 o 
   2   3  10       12.12        8.46      1.96 o 
   3   3  10        4.01        0.00      3.73 o 
   4   3  10       28.10       32.93      2.83 o 
   5   3  10       52.70       49.06      3.83 o 
   6   3  10        0.80        0.00      3.83 o 
   7   3  10        0.65        0.00      3.86 o 
  -5   4  10        4.82        2.46      3.96 o 
  -4   4  10        0.32        0.00      3.48 o 
  -3   4  10        0.43        5.90      3.09 o 
  -2   4  10       28.32       29.43      2.81 o 
  -1   4  10        3.91        5.56      3.09 o 
   0   4  10        8.17        6.55      1.92 o 
   1   4  10       22.80       20.94      1.70 o 
   2   4  10        9.28        8.24      4.20 o 
   3   4  10      213.92      220.12      6.32 o 
   4   4  10        8.28        7.45      2.93 o 
   5   4  10        0.07        0.00      3.73 o 
   6   4  10       23.11       26.95      3.26 o 
  -4   5  10        1.53        6.68      3.63 o 
  -3   5  10        4.04        0.00      4.46 o 
  -2   5  10        3.99        7.77      1.99 o 
  -1   5  10       11.12       17.23      2.43 o 
   0   5  10      118.57      118.35      3.64 o 
   1   5  10       87.93       82.27      3.14 o 
   2   5  10       65.73       65.05      4.10 o 
   3   5  10       45.51       35.94      3.56 o 
   4   5  10       18.57       14.26      2.82 o 
   5   5  10        1.49        4.55      3.90 o 
   6   5  10        0.32        0.17      4.20 o 
  -3   6  10        1.17        0.00      4.63 o 
  -2   6  10       10.80        4.46      4.46 o 
  -1   6  10        2.21        0.00      4.21 o 
   0   6  10        1.39        2.14      2.77 o 
   1   6  10       40.58       29.97      2.29 o 
   2   6  10       15.09       13.98      2.38 o 
   3   6  10       11.38        8.76      2.45 o 
   4   6  10       10.30       10.36      2.50 o 
   5   6  10       10.10       12.79      2.62 o 
  -2   7  10        2.48        5.54      4.12 o 
  -1   7  10        2.09        0.00      5.12 o 
   0   7  10        0.08        0.01      3.05 o 
   1   7  10       39.73       31.84      3.57 o 
   2   7  10       29.19       20.65      3.10 o 
   3   7  10        8.78        7.44      4.57 o 
   4   7  10        4.43        0.00      5.22 o 
  -2  -5  11        0.98        2.23      3.92 o 
  -1  -5  11        1.49        0.00      3.75 o 
   0  -5  11        1.09        0.84      1.85 o 
   1  -5  11        0.86        0.46      3.73 o 
   2  -5  11       12.89       11.23      5.01 o 
   3  -5  11        0.00        1.63      4.14 o 
  -4  -4  11        1.68        0.00      4.45 o 
  -3  -4  11        6.37        5.63      2.27 o 
  -2  -4  11        1.89        0.00      3.83 o 
  -1  -4  11        5.96        2.87      3.75 o 
   0  -4  11       32.48       34.04      3.44 o 
   1  -4  11       46.79       37.52      3.47 o 
   2  -4  11        2.40        3.19      3.63 o 
   3  -4  11        0.04        0.00      3.94 o 
   4  -4  11        0.25        1.73      3.69 o 
  -4  -3  11        4.04       10.54      2.19 o 
  -3  -3  11        0.06        0.00      3.95 o 
  -2  -3  11        5.17        8.32      2.12 o 
  -1  -3  11        9.14        6.47      3.66 o 
   0  -3  11        1.23        5.38      2.86 o 
   1  -3  11       49.20       39.45      3.39 o 
   2  -3  11        7.13        6.73      3.60 o 
   3  -3  11        3.68        5.41      3.71 o 
   4  -3  11       10.21        9.70      2.68 o 
   5  -3  11        1.68        0.00      4.18 o 
  -5  -2  11        4.66        4.60      3.12 o 
  -4  -2  11        2.97        3.13      2.39 o 
  -3  -2  11       48.62       53.94      3.58 o 
  -2  -2  11       18.42       15.29      2.39 o 
  -1  -2  11       81.96       82.17      4.08 o 
   0  -2  11      140.93      120.90      4.95 o 
   1  -2  11      280.14      290.29      7.12 o 
   2  -2  11       17.69       12.46      2.33 o 
   3  -2  11        0.00        0.24      3.38 o 
   4  -2  11        1.22        4.08      3.06 o 
   5  -2  11        0.17        0.00      3.83 o 
   6  -2  11        0.22        5.72      3.48 o 
  -5  -1  11        2.17        7.56      2.15 o 
  -4  -1  11       10.81        8.74      2.45 o 
  -3  -1  11       33.78       38.07      3.22 o 
  -2  -1  11      108.04      101.58      4.52 o 
  -1  -1  11      827.72      899.29     12.58 o 
   0  -1  11        4.90        0.84      4.18 o 
   1  -1  11       13.92       19.85      1.72 o 
   2  -1  11       28.66       27.48      2.63 o 
   3  -1  11        2.66        1.81      1.77 o 
   4  -1  11        6.13       10.05      2.14 o 
   5  -1  11        4.31        4.95      3.03 o 
   6  -1  11        0.08        0.00      3.73 o 
  -5   0  11        1.02        0.00      3.78 o 
  -4   0  11        0.51        2.99      1.96 o 
  -3   0  11      155.67      160.86      5.46 o 
  -2   0  11       78.50       91.85      4.38 o 
  -1   0  11        3.17        2.04      2.72 o 
   0   0  11       67.72       68.12      2.40 o 
   1   0  11        0.76        1.88      1.80 o 
   2   0  11       22.13       24.16      2.39 o 
   3   0  11        8.17        8.35      2.09 o 
   4   0  11       20.23       24.01      2.61 o 
   5   0  11        0.00        1.48      3.08 o 
   6   0  11        1.32        1.82      3.56 o 
   7   0  11        2.19        6.67      4.01 o 
  -5   1  11        0.36        1.38      3.70 o 
  -4   1  11        3.49        6.74      1.98 o 
  -3   1  11        0.44        1.46      2.77 o 
  -2   1  11       10.05       10.09      3.01 o 
  -1   1  11        1.76        0.71      2.68 o 
   0   1  11       47.96       53.21      2.22 o 
   1   1  11       88.09       99.17      2.81 o 
   2   1  11       30.25       33.19      2.56 o 
   3   1  11        0.96        0.00      3.08 o 
   4   1  11        0.04        1.20      3.25 o 
   5   1  11        9.16       11.11      2.29 o 
   6   1  11        1.56        1.79      3.00 o 
   7   1  11       11.84        7.27      4.67 o 
  -5   2  11        2.84        5.77      2.22 o 
  -4   2  11       15.59       17.55      2.90 o 
  -3   2  11      101.12       88.88      4.26 o 
  -2   2  11       65.92       67.46      3.54 o 
  -1   2  11        4.30        7.32      2.77 o 
   0   2  11        2.03        0.37      1.88 o 
   1   2  11       10.99       11.65      1.36 o 
   2   2  11        0.13        0.00      3.04 o 
   3   2  11       12.48       13.97      2.21 o 
   4   2  11        4.32        0.00      3.68 o 
   5   2  11       33.09       39.82      3.14 o 
   6   2  11        5.41        5.13      3.80 o 
   7   2  11        0.79        0.34      4.38 o 
  -5   3  11       35.46       35.84      3.95 o 
  -4   3  11       84.78       78.88      4.84 o 
  -3   3  11        0.18        0.00      3.32 o 
  -2   3  11       14.88       11.88      2.31 o 
  -1   3  11        0.60        0.00      3.04 o 
   0   3  11        1.86        0.00      2.20 o 
   1   3  11        0.03        0.00      2.08 o 
   2   3  11       35.37       37.52      2.75 o 
   3   3  11       62.94       66.62      3.69 o 
   4   3  11      109.41      121.51      4.93 o 
   5   3  11       53.71       63.86      4.09 o 
   6   3  11        4.00        0.00      4.83 o 
  -4   4  11        0.23        1.64      2.33 o 
  -3   4  11        0.86        0.00      3.42 o 
  -2   4  11        3.28        4.42      1.93 o 
  -1   4  11        2.80        3.62      3.17 o 
   0   4  11       34.36       31.18      2.14 o 
   1   4  11       36.89       33.13      1.98 o 
   2   4  11      146.35      132.88      4.98 o 
   3   4  11      360.88      372.62      8.71 o 
   4   4  11      157.63      170.73      6.10 o 
   5   4  11       11.29       11.09      4.09 o 
   6   4  11        5.66        6.86      4.51 o 
  -4   5  11        0.14        2.19      4.06 o 
  -3   5  11        0.83        5.68      3.17 o 
  -2   5  11        9.79        7.94      4.17 o 
  -1   5  11        0.90        4.53      3.28 o 
   0   5  11        6.10        6.67      1.58 o 
   1   5  11       61.86       53.32      2.60 o 
   2   5  11      209.50      220.63      6.84 o 
   3   5  11       24.48       24.28      3.12 o 
   4   5  11        0.21        4.28      3.70 o 
   5   5  11       18.04       18.20      2.91 o 
  -3   6  11       31.45       29.00      3.39 o 
  -2   6  11        9.88       16.91      2.80 o 
  -1   6  11        3.49        3.43      3.54 o 
   0   6  11        5.33        1.59      2.78 o 
   1   6  11        8.08        8.83      1.86 o 
   2   6  11       40.76       37.38      3.39 o 
   3   6  11        3.79        5.72      3.71 o 
   4   6  11        0.66        5.05      2.26 o 
  -1   7  11        8.96       12.27      2.94 o 
   0   7  11        5.05        0.01      3.36 o 
   1   7  11       49.83       50.40      4.17 o 
   2   7  11       23.97       29.51      3.40 o 
   3   7  11        0.71        0.00      4.21 o 
  -1  -5  12        3.66        3.83      4.01 o 
   0  -5  12        1.26        0.00      4.33 o 
   1  -5  12        0.57        0.00      4.36 o 
   2  -5  12        5.11        7.02      4.03 o 
  -3  -4  12        1.22        6.96      3.56 o 
  -2  -4  12        4.86        2.33      4.22 o 
  -1  -4  12        0.43        0.00      4.19 o 
   0  -4  12        2.43        0.00      4.11 o 
   1  -4  12        0.14        2.63      3.35 o 
   2  -4  12       15.06       17.38      3.05 o 
   3  -4  12       13.34       14.15      2.62 o 
   4  -4  12        5.97       10.33      2.28 o 
  -4  -3  12        6.75        9.98      2.80 o 
  -3  -3  12        1.04        4.77      3.37 o 
  -2  -3  12        8.22        5.62      4.34 o 
  -1  -3  12        0.08        1.27      3.40 o 
   0  -3  12       11.25        8.68      2.24 o 
   1  -3  12        5.51        5.67      3.64 o 
   2  -3  12       41.49       38.57      3.58 o 
   3  -3  12       32.18       37.60      3.95 o 
   4  -3  12       19.27       22.56      3.16 o 
   5  -3  12        8.56        5.01      5.01 o 
  -4  -2  12        1.56        0.00      4.68 o 
  -3  -2  12        1.91        3.99      3.45 o 
  -2  -2  12       14.54       15.76      2.76 o 
  -1  -2  12       67.32       76.82      4.08 o 
   0  -2  12       64.55       67.87      3.93 o 
   1  -2  12       97.24      106.72      4.60 o 
   2  -2  12      244.92      245.64      7.60 o 
   3  -2  12      203.60      219.86      6.84 o 
   4  -2  12        0.12        0.00      4.26 o 
   5  -2  12        5.27        5.61      4.02 o 
  -5  -1  12        0.33        0.00      4.53 o 
  -4  -1  12        0.28        3.90      3.06 o 
  -3  -1  12        1.65        3.65      3.56 o 
  -2  -1  12       29.03       37.88      3.09 o 
  -1  -1  12        4.06        4.41      3.57 o 
   0  -1  12       51.86       60.63      3.86 o 
   1  -1  12      415.46      481.47      6.26 o 
   2  -1  12        7.69        3.15      3.98 o 
   3  -1  12       12.43       10.16      2.36 o 
   4  -1  12       12.86       14.80      2.64 o 
   5  -1  12        0.52        0.00      3.61 o 
   6  -1  12        0.45        0.49      3.73 o 
  -5   0  12        1.72        0.00      4.46 o 
  -4   0  12        4.22        6.92      3.47 o 
  -3   0  12       17.13       18.49      2.32 o 
  -2   0  12       37.63       37.70      2.95 o 
  -1   0  12       44.00       43.22      3.03 o 
   0   0  12        2.30        3.85      2.14 o 
   1   0  12       29.05       28.45      1.91 o 
   2   0  12        0.02        0.00      2.89 o 
   3   0  12        1.64        3.88      2.75 o 
   4   0  12        2.84        3.04      3.60 o 
   5   0  12        0.01        0.00      3.72 o 
   6   0  12        0.02        0.00      4.21 o 
  -5   1  12        4.84        3.30      4.57 o 
  -4   1  12        0.72        0.00      4.03 o 
  -3   1  12       13.07       18.34      2.48 o 
  -2   1  12        9.82       10.28      2.10 o 
  -1   1  12       19.77       18.36      2.18 o 
   0   1  12       14.15       14.47      1.53 o 
   1   1  12        8.23        2.29      2.31 o 
   2   1  12        1.52        0.11      3.37 o 
   3   1  12        0.01        0.00      2.86 o 
   4   1  12        0.27        0.00      3.51 o 
   5   1  12        0.00        3.84      1.94 o 
   6   1  12        0.19        2.86      3.32 o 
  -5   2  12        0.46        0.00      4.59 o 
  -4   2  12        3.55        7.06      3.73 o 
  -3   2  12        4.76        5.96      3.67 o 
  -2   2  12        0.04        0.00      3.55 o 
  -1   2  12       53.22       40.53      2.84 o 
   0   2  12       21.11       21.46      1.71 o 
   1   2  12        0.52        0.00      2.21 o 
   2   2  12        8.75        7.55      2.03 o 
   3   2  12        0.03        0.00      2.75 o 
   4   2  12        2.71        7.19      1.98 o 
   5   2  12        6.67        6.74      2.71 o 
   6   2  12        0.15        0.00      4.09 o 
  -4   3  12        7.79       11.11      3.96 o 
  -3   3  12        1.94        5.95      3.42 o 
  -2   3  12        8.34        2.73      3.61 o 
  -1   3  12        7.01        4.37      3.47 o 
   0   3  12       31.90       31.43      2.03 o 
   1   3  12        5.90        6.96      1.70 o 
   2   3  12       16.92       17.33      2.47 o 
   3   3  12        0.00        1.91      3.08 o 
   4   3  12        0.01        0.00      3.57 o 
   5   3  12        3.17        4.32      3.82 o 
   6   3  12       11.88        3.78      5.16 o 
  -4   4  12        0.18        5.32      2.11 o 
  -3   4  12       10.33        7.54      2.75 o 
  -2   4  12        4.95        6.96      3.71 o 
  -1   4  12        5.97        6.82      2.19 o 
   0   4  12        3.15        3.63      2.52 o 
   1   4  12        1.41        0.00      2.42 o 
   2   4  12        4.73        3.52      3.84 o 
   3   4  12        0.61        0.00      4.69 o 
   4   4  12        5.21        5.46      2.54 o 
   5   4  12       81.78       84.81      4.79 o 
   6   4  12       15.12       18.22      3.34 o 
  -3   5  12        0.95        0.00      3.99 o 
  -2   5  12        5.66        7.43      3.77 o 
  -1   5  12       29.83       35.58      3.11 o 
   0   5  12        3.23        4.98      1.98 o 
   1   5  12        3.21        4.76      1.96 o 
   2   5  12        7.47        7.03      2.21 o 
   3   5  12       12.44       10.44      2.73 o 
   4   5  12       46.35       50.71      4.12 o 
   5   5  12       20.00       25.44      3.49 o 
  -2   6  12        0.96        0.00      4.28 o 
  -1   6  12        8.01       11.26      2.78 o 
   0   6  12        2.87        0.22      2.95 o 
   1   6  12        0.30        7.74      2.03 o 
   2   6  12        5.24        6.93      3.81 o 
   3   6  12        6.50        6.37      4.13 o 
   4   6  12       15.47       14.71      3.09 o 
  -2  -4  13        6.17        1.26      4.63 o 
  -1  -4  13        1.31        1.86      3.85 o 
   0  -4  13        0.02        0.66      3.83 o 
   1  -4  13        0.38        4.61      2.14 o 
   2  -4  13        0.84        3.23      3.39 o 
   3  -4  13        0.03        0.00      4.38 o 
  -3  -3  13        1.23        0.00      4.40 o 
  -2  -3  13        0.02        0.00      3.69 o 
  -1  -3  13       19.02       21.10      2.98 o 
   0  -3  13        0.02        1.05      3.50 o 
   1  -3  13        5.52        0.00      4.47 o 
   2  -3  13        0.18        1.92      3.37 o 
   3  -3  13       14.92       14.75      2.93 o 
   4  -3  13        0.87        0.00      4.59 o 
  -4  -2  13        0.81        0.00      4.34 o 
  -3  -2  13        1.86        0.00      3.93 o 
  -2  -2  13        3.15        6.77      3.42 o 
  -1  -2  13        6.15        1.72      3.79 o 
   0  -2  13        3.88        0.00      3.78 o 
   1  -2  13        8.28        5.31      4.01 o 
   2  -2  13        9.47        2.72      4.27 o 
   3  -2  13       12.65        9.28      2.59 o 
   4  -2  13       25.91       22.69      3.31 o 
   5  -2  13       17.44       22.12      3.64 o 
  -4  -1  13        0.00        0.00      4.09 o 
  -3  -1  13        1.02        0.00      3.77 o 
  -2  -1  13        0.38        5.70      3.13 o 
  -1  -1  13        0.39        1.75      1.67 o 
   0  -1  13        1.16        0.00      3.42 o 
   1  -1  13      135.46      145.18      3.75 o 
   2  -1  13        0.87        0.00      4.20 o 
   3  -1  13       66.12       75.05      4.30 o 
   4  -1  13        6.97        9.74      2.47 o 
   5  -1  13        2.15        3.01      3.74 o 
  -4   0  13       12.96       23.84      2.98 o 
  -3   0  13        0.30        0.72      3.38 o 
  -2   0  13        0.23        0.00      3.31 o 
  -1   0  13       35.44       43.82      3.44 o 
   0   0  13       27.98       29.81      2.09 o 
   1   0  13       32.00       34.07      2.08 o 
   2   0  13        8.67        5.49      4.04 o 
   3   0  13       11.14       15.03      2.51 o 
   4   0  13        4.91       11.48      2.32 o 
   5   0  13        4.84        4.66      4.42 o 
   6   0  13        0.64        0.00      4.51 o 
  -4   1  13        0.65        3.50      3.57 o 
  -3   1  13        0.21        3.46      3.14 o 
  -2   1  13        6.11        6.64      3.46 o 
  -1   1  13        1.80        0.37      3.14 o 
   0   1  13       37.10       34.64      2.12 o 
   1   1  13       23.80       25.85      1.94 o 
   2   1  13        0.57        0.63      3.02 o 
   3   1  13       17.86       22.48      2.57 o 
   4   1  13        5.47        7.92      2.22 o 
   5   1  13        4.74        7.47      2.08 o 
   6   1  13        0.61        0.17      3.93 o 
  -4   2  13       10.02       13.60      2.41 o 
  -3   2  13       17.25       16.97      2.69 o 
  -2   2  13       45.80       47.44      3.59 o 
  -1   2  13      163.10      159.31      5.55 o 
   0   2  13       92.34       81.05      3.01 o 
   1   2  13        0.20        0.88      2.15 o 
   2   2  13        2.11        2.93      3.11 o 
   3   2  13        0.19        3.33      2.81 o 
   4   2  13        3.84        6.92      2.14 o 
   5   2  13        1.50        2.93      3.75 o 
   6   2  13        2.72        6.62      4.09 o 
  -4   3  13        2.24        0.00      4.58 o 
  -3   3  13       25.04       19.70      2.74 o 
  -2   3  13       92.45       79.79      4.52 o 
  -1   3  13        5.77        2.52      3.68 o 
   0   3  13        0.95        0.00      2.35 o 
   1   3  13        5.43        2.82      2.44 o 
   2   3  13        2.06        3.72      3.16 o 
   3   3  13        0.56        0.00      3.29 o 
   4   3  13        6.29       11.00      2.30 o 
   5   3  13        8.03        8.27      4.24 o 
  -3   4  13        0.04        0.00      3.83 o 
  -2   4  13        0.63        2.40      3.14 o 
  -1   4  13        6.53        6.80      3.61 o 
   0   4  13        6.44        7.98      1.60 o 
   1   4  13       12.93       12.49      1.86 o 
   2   4  13        2.81        1.69      3.40 o 
   3   4  13        0.33        0.00      3.65 o 
   4   4  13        0.47        0.00      3.40 o 
   5   4  13       12.52        8.87      2.60 o 
  -2   5  13        9.61       10.88      2.97 o 
  -1   5  13        1.97        2.30      3.99 o 
   0   5  13       39.65       48.74      2.80 o 
   1   5  13       54.99       58.63      2.92 o 
   2   5  13        9.45       13.24      2.70 o 
   3   5  13        0.54        0.00      4.15 o 
   4   5  13       11.28        8.15      4.87 o 
  -1   6  13       29.21       35.47      3.56 o 
   0   6  13        0.56        0.01      3.13 o 
   1   6  13        0.01        1.68      3.71 o 
   2   6  13        0.01        1.84      3.60 o 
   3   6  13        4.44        4.78      2.44 o 
  -2  -3  14        0.04        0.00      4.35 o 
  -1  -3  14        0.68        2.69      3.96 o 
   0  -3  14        0.12        1.31      3.71 o 
   1  -3  14        3.14        5.80      3.46 o 
   2  -3  14        0.78        0.00      3.81 o 
   3  -3  14        8.74       12.07      2.43 o 
  -3  -2  14        0.39        0.00      4.47 o 
  -2  -2  14        3.19        5.81      2.04 o 
  -1  -2  14        0.24        0.00      3.31 o 
   0  -2  14        1.35        1.52      3.84 o 
   1  -2  14       21.30       23.82      2.93 o 
   2  -2  14       13.47       12.64      2.52 o 
   3  -2  14       10.95       12.93      2.77 o 
   4  -2  14       16.79       18.63      2.81 o 
  -3  -1  14        6.50       10.70      3.01 o 
  -2  -1  14        1.35        4.32      3.38 o 
  -1  -1  14        5.89        4.91      2.27 o 
   0  -1  14        0.38        2.69      3.26 o 
   1  -1  14        2.96        3.03      3.51 o 
   2  -1  14        0.04        6.05      2.93 o 
   3  -1  14       63.41       68.60      4.16 o 
   4  -1  14        3.57        7.16      2.63 o 
   5  -1  14       12.15       18.76      3.03 o 
  -3   0  14        1.68        5.52      3.36 o 
  -2   0  14        5.76        5.27      3.78 o 
  -1   0  14        2.68        5.12      3.23 o 
   0   0  14       15.87       19.01      1.78 o 
   1   0  14        0.78        0.00      2.45 o 
   2   0  14        0.23        0.00      3.62 o 
   3   0  14       27.26       28.42      3.09 o 
   4   0  14        0.39        2.48      3.66 o 
   5   0  14        0.16        0.00      3.84 o 
  -3   1  14        2.76        1.73      3.58 o 
  -2   1  14        0.05        0.00      3.58 o 
  -1   1  14        0.36        0.27      3.37 o 
   0   1  14        5.81        5.18      1.82 o 
   1   1  14        5.23        5.48      1.84 o 
   2   1  14       21.74       22.85      2.77 o 
   3   1  14       12.90       13.51      2.83 o 
   4   1  14        0.08        0.31      3.57 o 
   5   1  14        1.29        0.00      4.02 o 
  -3   2  14        0.00        0.00      3.66 o 
  -2   2  14       15.66       17.80      2.80 o 
  -1   2  14        0.92        0.00      3.66 o 
   0   2  14        1.20        4.27      1.70 o 
   1   2  14       35.08       31.80      2.12 o 
   2   2  14       23.23       27.28      3.05 o 
   3   2  14        0.01        1.30      3.66 o 
   4   2  14        6.96       11.90      2.53 o 
   5   2  14        0.37        1.99      3.67 o 
  -3   3  14        0.42        3.80      3.23 o 
  -2   3  14        2.50        6.44      3.60 o 
  -1   3  14        1.97        2.17      3.50 o 
   0   3  14       12.85        4.12      2.96 o 
   1   3  14        8.64        8.36      1.67 o 
   2   3  14        0.00        0.00      3.34 o 
   3   3  14        1.38        0.00      4.07 o 
   4   3  14        0.58        6.02      3.39 o 
   5   3  14        0.15        0.00      4.19 o 
  -2   4  14        2.17        7.48      2.25 o 
  -1   4  14       12.26        4.91      4.68 o 
   0   4  14        7.77        5.69      2.96 o 
   1   4  14        0.12        0.01      2.63 o 
   2   4  14        0.98        3.50      3.21 o 
   3   4  14        0.30        0.00      3.42 o 
   4   4  14        0.44        5.27      2.13 o 
  -1   5  14        0.35        0.00      4.22 o 
   0   5  14        5.80       12.67      2.43 o 
   1   5  14        0.93        0.01      2.88 o 
   2   5  14        4.89        6.39      4.14 o 
   3   5  14        2.14        0.00      4.53 o 
  -1  -2  15        1.22        1.03      3.53 o 
   0  -2  15        1.04        1.16      3.98 o 
   1  -2  15        1.90        3.81      3.57 o 
   2  -2  15        0.08        0.00      3.76 o 
   3  -2  15        1.72        5.88      3.59 o 
  -2  -1  15        2.50        6.28      3.85 o 
  -1  -1  15        1.57        4.89      3.10 o 
   0  -1  15        3.39        2.49      3.77 o 
   1  -1  15        0.51        0.00      3.45 o 
   2  -1  15        1.89        5.07      3.38 o 
   3  -1  15        4.95        2.08      4.23 o 
   4  -1  15        0.00        0.00      4.82 o 
  -2   0  15        9.86       13.52      3.05 o 
  -1   0  15        3.40        4.10      3.71 o 
   0   0  15        1.58        3.30      2.41 o 
   1   0  15        0.33        1.38      2.38 o 
   2   0  15        1.04        4.30      3.14 o 
   3   0  15       22.45       31.39      3.34 o 
   4   0  15        4.93        5.21      4.60 o 
  -2   1  15        0.02        0.00      3.45 o 
  -1   1  15        0.38        0.00      3.57 o 
   0   1  15       19.55       22.65      2.03 o 
   1   1  15       18.02       19.36      1.97 o 
   2   1  15       21.04       17.63      3.06 o 
   3   1  15       12.70       21.56      3.06 o 
   4   1  15        1.06        5.78      2.17 o 
  -2   2  15        0.00        0.00      4.00 o 
  -1   2  15        2.67        0.00      3.91 o 
   0   2  15        1.33        3.24      1.49 o 
   1   2  15       38.82       41.80      2.59 o 
   2   2  15       21.04       20.63      3.16 o 
   3   2  15        3.80        0.00      4.05 o 
   4   2  15        2.08        4.66      3.96 o 
  -2   3  15        0.28        2.72      2.16 o 
  -1   3  15        0.28        0.16      3.46 o 
   0   3  15        7.22        2.41      2.70 o 
   1   3  15        1.79        1.82      2.56 o 
   2   3  15        3.80        2.67      4.00 o 
   3   3  15        3.54        6.48      3.70 o 
   4   3  15        0.05        0.17      3.86 o 
  -1   4  15        0.00        1.99      3.45 o 
   0   4  15        0.71        0.01      2.64 o 
   1   4  15        1.39        0.01      2.94 o 
   2   4  15        4.77        7.41      3.88 o 
   3   4  15        4.24        3.06      4.23 o 
   0  -1  16        5.98       10.87      2.74 o 
   1  -1  16        3.95        9.63      2.16 o 
   2  -1  16        2.85        0.00      4.30 o 
  -1   0  16        0.74        0.00      3.99 o 
   0   0  16        7.24       13.05      2.19 o 
   1   0  16        0.24        0.01      2.65 o 
   2   0  16        1.92        4.39      2.38 o 
   3   0  16        0.16        0.00      4.03 o 
  -1   1  16        0.00        0.00      4.16 o 
   0   1  16        0.27        1.26      2.58 o 
   1   1  16        0.35        1.50      2.54 o 
   2   1  16        6.74        5.31      4.72 o 
   3   1  16        3.15        0.00      3.97 o 
  -1   2  16        0.17        3.16      3.71 o 
   0   2  16        0.81        0.01      2.49 o 
   1   2  16        1.01        0.65      2.78 o 
   2   2  16        0.38        4.83      3.02 o 
   3   2  16        4.27        0.85      3.99 o 
   0   3  16        4.04        3.81      2.81 o 
   1   3  16        4.23        7.22      1.81 o 
   2   3  16        0.24        0.34      3.87 o 
                                                 
